# Supplementary material for: Eukaryotic Initiation Factor 3F (eIF3F) Regulates the IRES-Mediated Translation of Bcl-xL via Its Interaction with Programmed Cell Death 4 (PDCD4) Protein
Source: Int J Mol Sci. 2026 Apr 29;27(9):3955. doi: 10.3390/ijms27093955 (PMC13163806; doi:10.3390/ijms27093955)
Supplement: Supplementary file 1 [file ijms-27-03955-s001.zip]

Archive with 6 entries (6 files):
- Supplemental Table 1_Constructs_with refs.pdf
- Supplemental Table 2_Antibodies 2.pdf
- Supplemental Table 3_IPMS Data_for Fig 1.xlsx
- Supplemental Table 4_Bgal Cat_for Fig 5.xlsx
- Supplemental Table 5_Luciferase assay_Bicistronic.xlsx
- Supplementary Figures.pdf
