# Supplementary material for: Eukaryotic Initiation Factor 3F (eIF3F) Regulates the IRES-Mediated Translation of Bcl-xL via Its Interaction with Programmed Cell Death 4 (PDCD4) Protein
Source: Int J Mol Sci. 2026 Apr 29;27(9):3955. doi: 10.3390/ijms27093955 (PMC13163806; doi:10.3390/ijms27093955)
Supplement: Supplementary file 1 [file ijms-27-03955-s001.zip › Supplemental Table 3_IPMS Data_for Fig 1.xlsx]

## Sheet: Sheet1
Prey	PreyGene	Spec	SpecSum	AvgSpec	ctrlCounts	SaintScore	FoldChange	BFDR	Promiscuity	Subcellular	Nuclear	STRING
P01023	A2M	3|3|3	9	3	0|0|0	1	30	0	7.5419	SUBCELLULAR LOCATION: Secreted {ECO:0000269|PubMed:6203908}.	Other
P49588	AARS1	1|0|0	1	0.33	0|0|0	0	3.33	0.24		SUBCELLULAR LOCATION: Cytoplasm {ECO:0000255|HAMAP-Rule:MF_03133, ECO:0000269|PubMed:27911835}.	Other
Q9UDR5	AASS	1|2|4	7	2.33	0|0|0	0.67	23.33	0.03	5.02793	SUBCELLULAR LOCATION: Mitochondrion {ECO:0000269|PubMed:463877}.	Other
P28288	ABCD3	3|3|5	11	3.67	0|0|0	1	36.67	0	20.6704	SUBCELLULAR LOCATION: Peroxisome membrane {ECO:0000269|PubMed:10704444, ECO:0000269|PubMed:16344115, ECO:0000269|PubMed:17761678, ECO:0000269|PubMed:24333844, ECO:0000269|PubMed:29397936}; Multi-pass membrane protein {ECO:0000255}.	Other
Q8NE71	ABCF1	3|5|7	15	5	0|0|0	1	50	0	40.2235	SUBCELLULAR LOCATION: [Isoform 2]: Cytoplasm {ECO:0000269|PubMed:19570978}. Nucleus, nucleoplasm {ECO:0000269|PubMed:19570978}. Nucleus envelope {ECO:0000269|PubMed:19570978}.	Nuclear
Q9UG63	ABCF2	0|0|1	1	0.33	0|0|0	0	3.33	0.24	19.1341		Other
Q9NUQ8	ABCF3	0|1|0	1	0.33	0|0|0	0	3.33	0.24	1.53631		Other
Q8NFV4	ABHD11	4|2|1	7	2.33	0|0|0	0.67	23.33	0.03	1.25698	SUBCELLULAR LOCATION: Mitochondrion {ECO:0000269|PubMed:32579589}. Mitochondrion matrix {ECO:0000269|PubMed:32792488}.	Other
O95870	ABHD16A	0|0|1	1	0.33	0|0|0	0	3.33	0.24		SUBCELLULAR LOCATION: Membrane {ECO:0000250|UniProtKB:Q9Z1Q2}; Multi-pass membrane protein {ECO:0000255}.	Other
Q6JQN1	ACAD10	0|0|1	1	0.33	0|0|0	0	3.33	0.24			Other
Q9H845	ACAD9	0|1|1	2	0.67	0|0|0	0	6.67	0.24	4.46927	SUBCELLULAR LOCATION: Mitochondrion inner membrane {ECO:0000269|PubMed:16020546, ECO:0000269|PubMed:20816094}; Peripheral membrane protein {ECO:0000269|PubMed:16020546}; Matrix side {ECO:0000269|PubMed:16020546}. Note=Essentially associated with membranes. {ECO:0000269|PubMed:16020546}.	Other
P11310	ACADM	3|1|3	7	2.33	0|0|0	0.67	23.33	0.02	11.5922	SUBCELLULAR LOCATION: Mitochondrion matrix {ECO:0000269|PubMed:16020546}.	Other
P45954	ACADSB	0|0|1	1	0.33	0|0|0	0	3.33	0.24	7.12291	SUBCELLULAR LOCATION: Mitochondrion matrix {ECO:0000305|PubMed:11013134}.	Other
P49748	ACADVL	10|7|5	22	7.33	0|0|0	1	73.33	0	6.42458	SUBCELLULAR LOCATION: Mitochondrion inner membrane {ECO:0000269|PubMed:9461620, ECO:0000269|PubMed:9599005}; Peripheral membrane protein {ECO:0000269|PubMed:9599005}.; SUBCELLULAR LOCATION: [Isoform 2]: Mitochondrion inner membrane {ECO:0000269|PubMed:17374501}; Peripheral membrane protein {ECO:0000269|PubMed:17374501}.	Other
Q9UKV3	ACIN1	1|0|0	1	0.33	0|0|0	0	3.33	0.24	28.7709	SUBCELLULAR LOCATION: Nucleus. Nucleus speckle. Nucleus, nucleoplasm. Note=Phosphorylation on Ser-1180 by SRPK2 redistributes it from the nuclear speckles to the nucleoplasm.	Nuclear
P53396	ACLY	3|3|4	10	3.33	0|0|0	1	33.33	0	41.3408	SUBCELLULAR LOCATION: Cytoplasm, cytosol {ECO:0000269|PubMed:9116495}.	Other
O00154	ACOT7	2|0|1	3	1	0|0|0	0.33	10	0.15	17.8771	SUBCELLULAR LOCATION: [Isoform 4]: Cytoplasm, cytosol {ECO:0000305|PubMed:12435388}.; SUBCELLULAR LOCATION: [Isoform 6]: Cytoplasm, cytosol {ECO:0000305|PubMed:12435388}.; SUBCELLULAR LOCATION: [Isoform 1]: Mitochondrion {ECO:0000269|PubMed:12435388}.; SUBCELLULAR LOCATION: [Isoform 5]: Mitochondrion {ECO:0000269|PubMed:12435388}.	Other
Q9Y305	ACOT9	2|3|4	9	3	0|0|0	1	30	0	8.79888	SUBCELLULAR LOCATION: Mitochondrion {ECO:0000250}.	Other
P24666	ACP1	1|1|1	3	1	0|0|0	0	10	0.24	13.2682	SUBCELLULAR LOCATION: Cytoplasm.	Other
O95573	ACSL3	3|2|4	9	3	0|0|0	1	30	0	21.3687	SUBCELLULAR LOCATION: Mitochondrion outer membrane {ECO:0000250}; Single-pass type III membrane protein {ECO:0000250}. Peroxisome membrane {ECO:0000250}; Single-pass type III membrane protein {ECO:0000250}. Microsome membrane {ECO:0000250}; Single-pass type III membrane protein {ECO:0000250}. Endoplasmic reticulum membrane {ECO:0000250}; Single-pass type III membrane protein {ECO:0000250}.	Other
P62736	ACTA2	12|12|10	34	11.33	0|1|0	1	34	0	91.2011	SUBCELLULAR LOCATION: Cytoplasm, cytoskeleton.	Other
Q562R1	ACTBL2	0|2|0	2	0.67	0|0|0	0.33	6.67	0.15	87.7095	SUBCELLULAR LOCATION: Cytoplasm, cytoskeleton {ECO:0000250}.	Other
P63261	ACTG1	46|48|49	143	47.67	1|6|3	1	14.3	0	93.1564	SUBCELLULAR LOCATION: Cytoplasm, cytoskeleton {ECO:0000269|PubMed:28493397}.	Other
P12814	ACTN1	38|31|34	103	34.33	0|0|0	1	343.33	0	43.8547	SUBCELLULAR LOCATION: Cytoplasm, cytoskeleton {ECO:0000269|PubMed:24069336, ECO:0000269|PubMed:7750553}. Cytoplasm, myofibril, sarcomere, Z line {ECO:0000269|PubMed:7750553}. Cell membrane {ECO:0000250|UniProtKB:Q9Z1P2}. Cell junction {ECO:0000250|UniProtKB:Q9Z1P2}. Cell projection, ruffle {ECO:0000250|UniProtKB:Q7TPR4}. Note=Colocalizes with MYOZ2 and PPP3CA at the Z-line of heart and skeletal m…	Other
O43707	ACTN4	91|94|93	278	92.67	1|0|0	1	278	0	46.7877	SUBCELLULAR LOCATION: Nucleus {ECO:0000269|PubMed:22351778, ECO:0000269|PubMed:9508771}. Cytoplasm {ECO:0000269|PubMed:22351778, ECO:0000269|PubMed:9508771}. Cell junction {ECO:0000250|UniProtKB:P57780}. Cytoplasm, cytoskeleton, stress fiber {ECO:0000269|PubMed:9508771}. Cytoplasm, perinuclear region {ECO:0000250|UniProtKB:P57780}. Note=Localized in cytoplasmic mRNP granules containing untranslat…	Nuclear
P61163	ACTR1A	3|2|2	7	2.33	0|0|0	1	23.33	0	29.0503	SUBCELLULAR LOCATION: Cytoplasm, cytoskeleton {ECO:0000250|UniProtKB:P85515}. Cytoplasm, cytoskeleton, microtubule organizing center, centrosome {ECO:0000269|PubMed:14654843}. Cytoplasm, cell cortex {ECO:0000269|PubMed:22327364}.	Other
P61160	ACTR2	3|5|7	15	5	0|0|0	1	50	0	19.5531	SUBCELLULAR LOCATION: Cytoplasm, cytoskeleton {ECO:0000269|PubMed:9000076}. Cell projection {ECO:0000269|PubMed:9000076}. Nucleus {ECO:0000269|PubMed:17220302, ECO:0000269|PubMed:29925947}.	Nuclear
P61158	ACTR3	5|5|6	16	5.33	0|0|0	1	53.33	0	19.1341	SUBCELLULAR LOCATION: Cytoplasm, cytoskeleton {ECO:0000269|PubMed:19109554}. Cell projection {ECO:0000269|PubMed:9230079}. Nucleus {ECO:0000269|PubMed:16767080, ECO:0000269|PubMed:17220302, ECO:0000269|PubMed:29925947}. Note=In pre-apoptotic cells, colocalizes with MEFV in large specks (pyroptosomes) (PubMed:19109554).	Nuclear
P35612	ADD2	1|0|0	1	0.33	0|0|0	0	3.33	0.24	6.14525	SUBCELLULAR LOCATION: Cytoplasm, cytoskeleton. Cell membrane; Peripheral membrane protein; Cytoplasmic side.	Other
Q9Y4W6	AFG3L2	1|3|3	7	2.33	0|0|0	0.67	23.33	0.02	10.4749	SUBCELLULAR LOCATION: Mitochondrion inner membrane {ECO:0000305|PubMed:10395799, ECO:0000305|PubMed:22354088, ECO:0000305|PubMed:31327635}; Multi-pass membrane protein {ECO:0000255}.	Other
Q53H12	AGK	2|2|3	7	2.33	0|0|0	1	23.33	0	12.2905	SUBCELLULAR LOCATION: Mitochondrion inner membrane {ECO:0000269|PubMed:15939762, ECO:0000269|PubMed:16269826, ECO:0000269|PubMed:28712724, ECO:0000269|PubMed:28712726}; Peripheral membrane protein {ECO:0000269|PubMed:28712724}. Mitochondrion intermembrane space {ECO:0000269|PubMed:28712724, ECO:0000269|PubMed:28712726}. Note=Localizes in the mitochondrion intermembrane space, where it associates …	Other
O00116	AGPS	2|3|4	9	3	0|0|0	1	30	0	7.82123	SUBCELLULAR LOCATION: Peroxisome membrane {ECO:0000250|UniProtKB:P97275}. Peroxisome {ECO:0000250|UniProtKB:P97275}.	Other
Q8WYP5	AHCTF1	0|0|1	1	0.33	0|0|0	0	3.33	0.24	18.8547	SUBCELLULAR LOCATION: Cytoplasm {ECO:0000250|UniProtKB:Q8CJF7}. Nucleus {ECO:0000269|PubMed:17098863, ECO:0000269|PubMed:27341616}. Nucleus envelope {ECO:0000269|PubMed:17098863, ECO:0000269|PubMed:27341616}. Nucleus matrix {ECO:0000269|PubMed:17098863}. Chromosome, centromere, kinetochore {ECO:0000269|PubMed:17098863, ECO:0000269|PubMed:27341616}. Nucleus, nucleoplasm {ECO:0000269|PubMed:1709886…	Nuclear
P23526	AHCY	1|1|0	2	0.67	0|0|0	0	6.67	0.24	32.4022	SUBCELLULAR LOCATION: Cytoplasm {ECO:0000269|PubMed:17081065}. Melanosome {ECO:0000269|PubMed:17081065}. Nucleus {ECO:0000269|PubMed:28647132}. Endoplasmic reticulum {ECO:0000269|PubMed:28647132}. Note=Identified by mass spectrometry in melanosome fractions from stage I to stage IV.	Nuclear
O43865	AHCYL1	0|1|1	2	0.67	0|0|0	0	6.67	0.24	10.1955	SUBCELLULAR LOCATION: Endoplasmic reticulum {ECO:0000269|PubMed:27995898, ECO:0000269|PubMed:28647132}. Cytoplasm, cytosol {ECO:0000269|PubMed:27995898}. Apical cell membrane {ECO:0000250|UniProtKB:B5DFN2}; Peripheral membrane protein {ECO:0000305}. Microsome {ECO:0000250|UniProtKB:Q80SW1}. Note=Associates with membranes when phosphorylated, probably through interaction with ITPR1 (By similarity)…	Other
Q09666	AHNAK	71|68|109	248	82.67	0|0|0	1	826.67	0	29.6089	SUBCELLULAR LOCATION: Nucleus.	Nuclear
Q8IVF2	AHNAK2	14|10|24	48	16	0|0|0	1	160	0	9.63687	SUBCELLULAR LOCATION: Nucleus {ECO:0000250}.	Nuclear
O95433	AHSA1	1|0|2	3	1	0|0|0	0.33	10	0.15	32.1229	SUBCELLULAR LOCATION: Cytoplasm, cytosol {ECO:0000269|PubMed:11554768}. Endoplasmic reticulum {ECO:0000269|PubMed:11554768}. Note=May transiently interact with the endoplasmic reticulum.	Other
O95831	AIFM1	2|6|7	15	5	0|0|0	1	50	0	31.5642	SUBCELLULAR LOCATION: Mitochondrion intermembrane space {ECO:0000269|PubMed:15775970, ECO:0000269|PubMed:24914854, ECO:0000269|PubMed:26004228}. Mitochondrion inner membrane. Cytoplasm {ECO:0000269|PubMed:15775970, ECO:0000269|PubMed:33168626}. Nucleus {ECO:0000269|PubMed:15775970, ECO:0000269|PubMed:17094969, ECO:0000269|PubMed:33168626}. Cytoplasm, perinuclear region {ECO:0000269|PubMed:1709496…	Nuclear
Q12904	AIMP1	2|2|2	6	2	0|0|0	1	20	0	22.7654	SUBCELLULAR LOCATION: Nucleus {ECO:0000269|PubMed:14500886}. Cytoplasm, cytosol {ECO:0000269|PubMed:19289464}. Secreted {ECO:0000269|PubMed:10850427}. Endoplasmic reticulum {ECO:0000250|UniProtKB:P31230}. Golgi apparatus {ECO:0000250|UniProtKB:P31230}. Note=Enriched in secretory vesicles of pancreatic alpha cells and secreted from the pancreas in response to low glucose levels (By similarity). Se…	Nuclear
Q13155	AIMP2	0|1|1	2	0.67	0|0|0	0	6.67	0.24	24.0223	SUBCELLULAR LOCATION: Cytoplasm, cytosol {ECO:0000269|PubMed:19289464}. Nucleus {ECO:0000250|UniProtKB:Q8R010}. Note=Following DNA damage, dissociates from the aminoacyl-tRNA synthase complex and translocates from the cytoplasm to the nucleus. {ECO:0000250|UniProtKB:Q8R010}.	Nuclear
O00170	AIP	1|0|1	2	0.67	0|0|0	0	6.67	0.24	5.44693	SUBCELLULAR LOCATION: Cytoplasm.	Other
P00568	AK1	2|0|0	2	0.67	0|0|0	0.33	6.67	0.15	3.07263	SUBCELLULAR LOCATION: Cytoplasm {ECO:0000250|UniProtKB:P05081}.	Other
Q9UIJ7	AK3	2|1|3	6	2	0|0|0	0.67	20	0.04	0.837989	SUBCELLULAR LOCATION: Mitochondrion matrix {ECO:0000255|HAMAP-Rule:MF_03169, ECO:0000269|PubMed:11485571}.	Other
P42330	AKR1C3	1|3|3	7	2.33	0|0|0	0.67	23.33	0.02	1.53631	SUBCELLULAR LOCATION: Cytoplasm {ECO:0000269|PubMed:10622721}.	Other	0.285
P02769	ALB	6|4|5	15	5	0|1|0	1	15	0	33.3799	SUBCELLULAR LOCATION: Secreted.	Other	0.211
P54886	ALDH18A1	3|6|4	13	4.33	0|0|0	1	43.33	0	40.7821	SUBCELLULAR LOCATION: Mitochondrion inner membrane {ECO:0000269|PubMed:26297558, ECO:0000269|PubMed:26320891}.	Other
P51648	ALDH3A2	3|4|2	9	3	0|0|0	1	30	0	16.4804	SUBCELLULAR LOCATION: Microsome membrane {ECO:0000269|PubMed:9133646}; Single-pass membrane protein {ECO:0000305|PubMed:25047030, ECO:0000305|PubMed:9133646}. Endoplasmic reticulum membrane {ECO:0000305|PubMed:9133646}; Single-pass membrane protein {ECO:0000305|PubMed:25047030, ECO:0000305|PubMed:9133646}; Cytoplasmic side {ECO:0000250|UniProtKB:P30839}.	Other
P04075	ALDOA	2|6|0	8	2.67	0|0|0	0.67	26.67	0.03	42.0391	SUBCELLULAR LOCATION: Cytoplasm, myofibril, sarcomere, I band {ECO:0000250|UniProtKB:P00883}. Cytoplasm, myofibril, sarcomere, M line {ECO:0000250|UniProtKB:P00883}. Note=In skeletal muscle, accumulates around the M line and within the I band, colocalizing with FBP2 on both sides of the Z line in the absence of Ca(2+). {ECO:0000250|UniProtKB:P00883}.	Other	0.155
Q86V81	ALYREF	2|2|2	6	2	0|0|0	1	20	0	54.4693	SUBCELLULAR LOCATION: Nucleus {ECO:0000269|PubMed:10488337, ECO:0000269|PubMed:19324961, ECO:0000269|PubMed:23826332, ECO:0000269|PubMed:28418038, ECO:0000305|PubMed:18974867}. Nucleus speckle {ECO:0000269|PubMed:19324961, ECO:0000269|PubMed:23826332}. Cytoplasm {ECO:0000269|PubMed:19324961, ECO:0000269|PubMed:28418038}. Note=Colocalizes with the core EJC, ALYREF/THOC4, NXF1 and DDX39B in the nuc…	Nuclear
Q01433	AMPD2	1|1|3	5	1.67	0|0|0	0.33	16.67	0.11	1.53631		Other
Q8N8A2	ANKRD44	1|1|0	2	0.67	0|0|0	0	6.67	0.24	0.139665		Other
P04083	ANXA1	4|0|0	4	1.33	0|0|0	0.33	13.33	0.1	9.49721	SUBCELLULAR LOCATION: Nucleus {ECO:0000269|PubMed:10772777, ECO:0000269|PubMed:19625660}. Cytoplasm {ECO:0000269|PubMed:10772777, ECO:0000269|PubMed:17008549, ECO:0000269|PubMed:19625660}. Cell projection, cilium {ECO:0000250|UniProtKB:P46193}. Cell membrane {ECO:0000269|PubMed:10772777}. Membrane {ECO:0000269|PubMed:17008549, ECO:0000269|PubMed:2532504, ECO:0000269|PubMed:8557678}; Peripheral me…	Nuclear	0.211
P07355	ANXA2	18|13|24	55	18.33	0|2|0	1	27.5	0	55.5866	SUBCELLULAR LOCATION: Secreted, extracellular space, extracellular matrix, basement membrane {ECO:0000269|PubMed:17081065}. Melanosome {ECO:0000269|PubMed:17081065}. Note=In the lamina beneath the plasma membrane. Identified by mass spectrometry in melanosome fractions from stage I to stage IV. Translocated from the cytoplasm to the cell surface through a Golgi-independent mechanism.	Other	0.179
P08758	ANXA5	2|1|1	4	1.33	0|0|0	0.33	13.33	0.15	11.1732		Other	0.392
Q9BXS5	AP1M1	1|1|1	3	1	0|0|0	0	10	0.24	2.93296	SUBCELLULAR LOCATION: Golgi apparatus. Cytoplasmic vesicle, clathrin-coated vesicle membrane; Peripheral membrane protein; Cytoplasmic side. Note=Component of the coat surrounding the cytoplasmic face of coated vesicles located at the Golgi complex.	Other
P61966	AP1S1	1|0|0	1	0.33	0|0|0	0	3.33	0.24	0.558659	SUBCELLULAR LOCATION: Golgi apparatus {ECO:0000269|PubMed:9733768}. Cytoplasmic vesicle membrane {ECO:0000269|PubMed:9733768}; Peripheral membrane protein {ECO:0000269|PubMed:9733768}; Cytoplasmic side {ECO:0000269|PubMed:9733768}. Membrane, clathrin-coated pit {ECO:0000269|PubMed:9733768}. Note=Component of the coat surrounding the cytoplasmic face of coated vesicles located at the Golgi complex.	Other
O95782	AP2A1	1|3|6	10	3.33	0|0|0	0.67	33.33	0.01	11.1732	SUBCELLULAR LOCATION: Cell membrane {ECO:0000269|PubMed:16262731}. Membrane, coated pit {ECO:0000250}; Peripheral membrane protein {ECO:0000250}; Cytoplasmic side {ECO:0000250}. Note=AP-2 appears to be excluded from internalizing CCVs and to disengage from sites of endocytosis seconds before internalization of the nascent CCV. {ECO:0000250}.	Other
P63010	AP2B1	4|3|9	16	5.33	0|0|0	1	53.33	0	25.5587	SUBCELLULAR LOCATION: Cell membrane {ECO:0000269|PubMed:14530274}. Membrane, coated pit {ECO:0000269|PubMed:14530274}; Peripheral membrane protein {ECO:0000269|PubMed:14530274}; Cytoplasmic side {ECO:0000269|PubMed:14530274}. Note=AP-2 appears to be excluded from internalizing CCVs and to disengage from sites of endocytosis seconds before internalization of the nascent CCV.	Other
Q96CW1	AP2M1	3|1|4	8	2.67	0|0|0	0.67	26.67	0.02	6.70391	SUBCELLULAR LOCATION: Cell membrane {ECO:0000269|PubMed:31104773}. Membrane, coated pit {ECO:0000269|PubMed:31104773}; Peripheral membrane protein; Cytoplasmic side. Note=AP-2 appears to be excluded from internalizing CCVs and to disengage from sites of endocytosis seconds before internalization of the nascent CCV. {ECO:0000250|UniProtKB:P84091}.	Other
P53680	AP2S1	0|1|2	3	1	0|0|0	0.33	10	0.15	1.39665	SUBCELLULAR LOCATION: Cell membrane {ECO:0000250|UniProtKB:P63010}. Membrane, coated pit {ECO:0000269|PubMed:33859415}; Peripheral membrane protein {ECO:0000305|PubMed:33859415}; Cytoplasmic side {ECO:0000305|PubMed:33859415}. Note=AP-2 appears to be excluded from internalizing CCVs and to disengage from sites of endocytosis seconds before internalization of the nascent CCV. {ECO:0000250|UniProtK…	Other
O00203	AP3B1	0|1|1	2	0.67	0|0|0	0	6.67	0.24	19.4134	SUBCELLULAR LOCATION: Cytoplasmic vesicle, clathrin-coated vesicle membrane {ECO:0000305|PubMed:9151686}; Peripheral membrane protein {ECO:0000305}; Cytoplasmic side {ECO:0000305}. Golgi apparatus {ECO:0000305|PubMed:9151686}. Note=Component of the coat surrounding the cytoplasmic face of coated vesicles located at the Golgi complex. {ECO:0000305|PubMed:9151686}.	Other
O14617	AP3D1	0|1|2	3	1	0|0|0	0.33	10	0.15	27.6536	SUBCELLULAR LOCATION: Cytoplasm {ECO:0000250}. Golgi apparatus membrane {ECO:0000250}; Peripheral membrane protein {ECO:0000250}; Cytoplasmic side {ECO:0000250}.	Other
P53677	AP3M2	0|0|1	1	0.33	0|0|0	0	3.33	0.24	1.53631	SUBCELLULAR LOCATION: Golgi apparatus. Cytoplasmic vesicle membrane {ECO:0000250}; Peripheral membrane protein {ECO:0000250}; Cytoplasmic side {ECO:0000250}. Note=Component of the coat surrounding the cytoplasmic face of coated vesicles located at the Golgi complex. {ECO:0000250}.	Other
Q92572	AP3S1	0|0|1	1	0.33	0|0|0	0	3.33	0.24	19.5531	SUBCELLULAR LOCATION: Golgi apparatus. Cytoplasmic vesicle membrane; Peripheral membrane protein; Cytoplasmic side. Note=Component of the coat surrounding the cytoplasmic face of coated vesicles located at the Golgi complex.	Other
Q9HDC9	APMAP	2|0|0	2	0.67	0|0|0	0.33	6.67	0.15	5.30726	SUBCELLULAR LOCATION: Membrane {ECO:0000269|PubMed:18513186}; Single-pass type II membrane protein {ECO:0000269|PubMed:18513186}.	Other
P31941	APOBEC3A	1|0|0	1	0.33	0|0|0	0	3.33	0.24	0.837989	SUBCELLULAR LOCATION: Nucleus. Cytoplasm.	Nuclear
P48444	ARCN1	5|4|7	16	5.33	0|0|0	1	53.33	0	36.7318	SUBCELLULAR LOCATION: Cytoplasm {ECO:0000250}. Golgi apparatus membrane {ECO:0000250}; Peripheral membrane protein {ECO:0000250}; Cytoplasmic side {ECO:0000250}. Cytoplasmic vesicle, COPI-coated vesicle membrane {ECO:0000250}; Peripheral membrane protein {ECO:0000250}; Cytoplasmic side {ECO:0000250}. Note=The coatomer is cytoplasmic or polymerized on the cytoplasmic side of the Golgi, as well as …	Other
P61204	ARF3	5|8|11	24	8	0|0|0	1	80	0	36.4525	SUBCELLULAR LOCATION: Golgi apparatus {ECO:0000269|PubMed:17555535}. Cytoplasm, perinuclear region {ECO:0000269|PubMed:17555535}.	Other
P18085	ARF4	5|4|6	15	5	0|0|0	1	50	0	27.7933	SUBCELLULAR LOCATION: Golgi apparatus {ECO:0000269|PubMed:25673879}. Membrane {ECO:0000305}; Lipid-anchor {ECO:0000305}.	Other
P84085	ARF5	2|2|2	6	2	0|0|0	1	20	0	32.4022	SUBCELLULAR LOCATION: Golgi apparatus {ECO:0000269|PubMed:17555535}. Cytoplasm, perinuclear region {ECO:0000269|PubMed:17555535}. Membrane {ECO:0000305}; Lipid-anchor {ECO:0000305}. Golgi apparatus, trans-Golgi network membrane {ECO:0000250|UniProtKB:P84084}; Lipid-anchor {ECO:0000250|UniProtKB:P84084}.	Other
Q9NWB6	ARGLU1	2|2|1	5	1.67	0|0|0	0.67	16.67	0.06	20.9497	SUBCELLULAR LOCATION: Nucleus {ECO:0000269|PubMed:21454576}. Note=Recruited, in an estrogen-dependent manner, to ESR1 target gene promoters. Colocalizes with MED1.	Nuclear
Q07960	ARHGAP1	3|2|2	7	2.33	0|0|0	1	23.33	0	2.93296	SUBCELLULAR LOCATION: Cytoplasm.	Other
Q52LW3	ARHGAP29	4|1|2	7	2.33	0|0|0	0.67	23.33	0.03	1.11732		Other
Q9NRY4	ARHGAP35	0|0|1	1	0.33	0|0|0	0	3.33	0.24	6.98324	SUBCELLULAR LOCATION: Cytoplasm, cytoskeleton, cilium basal body {ECO:0000250|UniProtKB:Q91YM2}. Cytoplasm {ECO:0000250|UniProtKB:Q91YM2}. Nucleus {ECO:0000305|PubMed:1894621}. Cell membrane {ECO:0000250|UniProtKB:Q91YM2}. Note=In response to integrins and SDC4 and upon phosphorylation by PKC, relocalizes from the cytoplasm to regions of plasma membrane ruffling where it colocalizes with polymeri…	Nuclear
P52565	ARHGDIA	1|0|1	2	0.67	0|0|0	0	6.67	0.24	13.6872	SUBCELLULAR LOCATION: Cytoplasm {ECO:0000269|PubMed:23434736}.	Other
Q92974	ARHGEF2	1|0|1	2	0.67	0|0|0	0	6.67	0.24	10.8939	SUBCELLULAR LOCATION: Cytoplasm, cytoskeleton {ECO:0000269|PubMed:11912491, ECO:0000269|PubMed:21887730, ECO:0000269|PubMed:9857026}. Cytoplasm {ECO:0000269|PubMed:15827085, ECO:0000269|PubMed:21887730}. Cell junction, tight junction {ECO:0000269|PubMed:19043560}. Golgi apparatus {ECO:0000269|PubMed:15827085}. Cytoplasm, cytoskeleton, spindle {ECO:0000269|PubMed:17488622}. Cell projection, ruffle…	Other
P40616	ARL1	1|2|1	4	1.33	0|0|0	0.33	13.33	0.15	17.5978	SUBCELLULAR LOCATION: Golgi apparatus membrane {ECO:0000269|PubMed:11303027}; Peripheral membrane protein {ECO:0000269|PubMed:11303027}; Cytoplasmic side {ECO:0000269|PubMed:11303027}. Golgi apparatus, trans-Golgi network membrane {ECO:0000269|PubMed:21239483, ECO:0000269|PubMed:27373159, ECO:0000269|PubMed:27436755}. Membrane {ECO:0000305}; Lipid-anchor {ECO:0000305}.	Other
P36404	ARL2	0|1|0	1	0.33	0|0|0	0	3.33	0.24	5.58659	SUBCELLULAR LOCATION: Mitochondrion intermembrane space {ECO:0000305|PubMed:30945270}. Cytoplasm, cytoskeleton, microtubule organizing center, centrosome. Nucleus. Cytoplasm. Note=The complex formed with ARL2BP, ARL2 and SLC25A6 is expressed in mitochondria. The complex formed with ARL2BP, ARL2 and SLC25A4 is expressed in mitochondria (By similarity). Not detected in the Golgi, nucleus and on the…	Nuclear
O75915	ARL6IP5	3|2|4	9	3	0|0|0	1	30	0	2.3743	SUBCELLULAR LOCATION: Endoplasmic reticulum membrane {ECO:0000250|UniProtKB:Q9ES40}; Multi-pass membrane protein {ECO:0000255}. Cell membrane {ECO:0000250|UniProtKB:Q9ES40}; Multi-pass membrane protein {ECO:0000255}. Cytoplasm {ECO:0000250|UniProtKB:Q9ES40}. Cytoplasm, cytoskeleton {ECO:0000250|UniProtKB:Q9ES40}. Note=Also exists as a soluble form in the cytoplasm. Associated with microtubules. {…	Other
Q96BM9	ARL8A	1|1|0	2	0.67	0|0|0	0	6.67	0.24	5.86592	SUBCELLULAR LOCATION: Late endosome membrane {ECO:0000250|UniProtKB:Q9NVJ2}. Lysosome membrane {ECO:0000250|UniProtKB:Q9CQW2}. Cytoplasm, cytoskeleton, spindle {ECO:0000250|UniProtKB:Q9NVJ2}. Cell projection, axon {ECO:0000250|UniProtKB:Q9CQW2}. Synapse {ECO:0000250|UniProtKB:Q9CQW2}. Note=Localizes with microtubules at the spindle mid-zone during mitosis. {ECO:0000250|UniProtKB:Q9NVJ2}.	Other
Q9UH62	ARMCX3	0|0|1	1	0.33	0|0|0	0	3.33	0.24	0.27933	SUBCELLULAR LOCATION: Mitochondrion outer membrane {ECO:0000250|UniProtKB:Q8BHS6}; Single-pass membrane protein {ECO:0000255}. Cytoplasm {ECO:0000250|UniProtKB:Q8BHS6}. Nucleus {ECO:0000250|UniProtKB:Q8BHS6}.	Nuclear
Q92747	ARPC1A	2|3|1	6	2	0|0|0	0.67	20	0.04	8.65922	SUBCELLULAR LOCATION: Cytoplasm, cytoskeleton {ECO:0000269|PubMed:8978670}. Nucleus {ECO:0000250|UniProtKB:Q8AVT9}.	Nuclear
O15143	ARPC1B	4|3|4	11	3.67	0|0|0	1	36.67	0	6.14525	SUBCELLULAR LOCATION: Cytoplasm, cytoskeleton {ECO:0000269|PubMed:11741539, ECO:0000269|PubMed:9230079}. Nucleus {ECO:0000269|PubMed:29925947}.	Nuclear	0.161
O15144	ARPC2	8|9|4	21	7	0|0|0	1	70	0	9.9162	SUBCELLULAR LOCATION: Cytoplasm, cytoskeleton {ECO:0000269|PubMed:9230079}. Cell projection {ECO:0000269|PubMed:9230079}. Synapse, synaptosome {ECO:0000250|UniProtKB:Q9CVB6}. Nucleus {ECO:0000269|PubMed:29925947}.	Nuclear
O15145	ARPC3	6|2|3	11	3.67	0|0|0	1	36.67	0	10.8939	SUBCELLULAR LOCATION: Cytoplasm, cytoskeleton {ECO:0000269|PubMed:9230079, ECO:0000269|PubMed:9359840}. Cell projection {ECO:0000269|PubMed:9230079, ECO:0000269|PubMed:9359840}. Nucleus {ECO:0000269|PubMed:29925947}.	Nuclear
P59998	ARPC4	4|5|4	13	4.33	0|0|0	1	43.33	0	15.5028	SUBCELLULAR LOCATION: Cytoplasm, cytoskeleton {ECO:0000269|PubMed:9359840}. Cell projection {ECO:0000269|PubMed:9359840}. Nucleus {ECO:0000269|PubMed:29925947}.	Nuclear
O15511	ARPC5	3|2|1	6	2	0|0|0	0.67	20	0.04	5.58659	SUBCELLULAR LOCATION: Cytoplasm, cytoskeleton {ECO:0000269|PubMed:9230079}. Cell projection {ECO:0000269|PubMed:9230079}. Nucleus {ECO:0000269|PubMed:29925947, ECO:0000269|PubMed:37349293}.	Nuclear
Q9BPX5	ARPC5L	1|1|0	2	0.67	0|0|0	0	6.67	0.24	3.91061	SUBCELLULAR LOCATION: Cytoplasm, cytoskeleton {ECO:0000250}.	Other
P08243	ASNS	1|0|3	4	1.33	0|0|0	0.33	13.33	0.11	18.2961		Other
Q12797	ASPH	0|0|1	1	0.33	0|0|0	0	3.33	0.24	3.91061	SUBCELLULAR LOCATION: [Isoform 1]: Endoplasmic reticulum membrane; Single-pass type II membrane protein {ECO:0000250|UniProtKB:Q28056}.; SUBCELLULAR LOCATION: [Isoform 4]: Sarcoplasmic reticulum membrane; Single-pass type II membrane protein {ECO:0000305|PubMed:15485681}.; SUBCELLULAR LOCATION: [Isoform 8]: Endoplasmic reticulum membrane; Single-pass type II membrane protein {ECO:0000269|PubMed:2…	Other
P00966	ASS1	1|2|1	4	1.33	0|0|0	0.33	13.33	0.15	6.28492	SUBCELLULAR LOCATION: Cytoplasm, cytosol {ECO:0000269|PubMed:28985504, ECO:0000305|PubMed:27287393}.	Other
Q6DD88	ATL3	2|2|8	12	4	0|0|0	1	40	0	0.139665	SUBCELLULAR LOCATION: Endoplasmic reticulum membrane {ECO:0000269|PubMed:18270207, ECO:0000269|PubMed:24459106, ECO:0000269|PubMed:27619977}; Multi-pass membrane protein {ECO:0000269|PubMed:18270207, ECO:0000269|PubMed:24459106}. Note=Localizes to endoplasmic reticulum tubules and accumulates in punctuate structures corresponding to 3-way junctions, which represent crossing-points at which the tu…	Other
P05023	ATP1A1	10|13|14	37	12.33	0|0|0	1	123.33	0	46.7877	SUBCELLULAR LOCATION: Cell membrane {ECO:0000250|UniProtKB:Q8VDN2}; Multi-pass membrane protein {ECO:0000255}. Basolateral cell membrane {ECO:0000250|UniProtKB:P06685}; Multi-pass membrane protein {ECO:0000255}. Cell membrane, sarcolemma {ECO:0000269|PubMed:7711835}; Multi-pass membrane protein {ECO:0000255}. Cell projection, axon {ECO:0000250|UniProtKB:P06685}. Melanosome {ECO:0000269|PubMed:170…	Other
P05026	ATP1B1	1|1|0	2	0.67	0|0|0	0	6.67	0.24	0.977654	SUBCELLULAR LOCATION: Cell membrane {ECO:0000269|PubMed:34011520}; Single-pass type II membrane protein {ECO:0000255}. Apical cell membrane {ECO:0000250|UniProtKB:P07340}; Single-pass type II membrane protein {ECO:0000255}. Cell membrane, sarcolemma {ECO:0000250|UniProtKB:P14094}. Note=Colocalizes with OBSCN at the intercalated disk and sarcolemma in cardiomyocytes. Localizes in long striations a…	Other
P16615	ATP2A2	5|2|8	15	5	0|0|0	1	50	0	42.1788	SUBCELLULAR LOCATION: Endoplasmic reticulum membrane {ECO:0000250|UniProtKB:O55143}; Multi-pass membrane protein {ECO:0000255}. Sarcoplasmic reticulum membrane {ECO:0000269|PubMed:12804600}; Multi-pass membrane protein {ECO:0000255}. Note=Colocalizes with FLVCR2 at the mitochondrial-ER contact junction. {ECO:0000250|UniProtKB:O55143}.	Other
P23634	ATP2B4	4|3|7	14	4.67	0|0|0	1	46.67	0	8.10056	SUBCELLULAR LOCATION: Cell membrane {ECO:0000269|PubMed:2137451}; Multi-pass membrane protein {ECO:0000255}. Cell projection, cilium, flagellum membrane {ECO:0000250|UniProtKB:Q6Q477}; Multi-pass membrane protein {ECO:0000255}.	Other
P25705	ATP5F1A	20|19|24	63	21	1|0|0	1	63	0		SUBCELLULAR LOCATION: Mitochondrion {ECO:0000269|PubMed:30146159}. Mitochondrion inner membrane {ECO:0000250|UniProtKB:P19483}; Peripheral membrane protein {ECO:0000250|UniProtKB:P19483}; Matrix side {ECO:0000250|UniProtKB:P19483}. Cell membrane {ECO:0000269|PubMed:10077593}; Peripheral membrane protein {ECO:0000269|PubMed:10077593}; Extracellular side {ECO:0000269|PubMed:10077593}. Note=Colocali…	Other
P06576	ATP5F1B	22|29|37	88	29.33	0|0|0	1	293.33	0		SUBCELLULAR LOCATION: Mitochondrion inner membrane {ECO:0000269|PubMed:25168243}; Peripheral membrane protein {ECO:0000250|UniProtKB:P00829}; Matrix side {ECO:0000250|UniProtKB:P00829, ECO:0000269|PubMed:25168243}.	Other
P36542	ATP5F1C	5|8|5	18	6	0|0|0	1	60	0		SUBCELLULAR LOCATION: Mitochondrion inner membrane {ECO:0000250|UniProtKB:P05631}; Peripheral membrane protein {ECO:0000250|UniProtKB:P05631}; Matrix side {ECO:0000250|UniProtKB:P05631}.	Other
P56385	ATP5ME	0|1|0	1	0.33	0|0|0	0	3.33	0.24		SUBCELLULAR LOCATION: Mitochondrion. Mitochondrion inner membrane.	Other
P56134	ATP5MF	0|2|1	3	1	0|0|0	0.33	10	0.15		SUBCELLULAR LOCATION: Mitochondrion. Mitochondrion inner membrane {ECO:0000305}; Single-pass membrane protein {ECO:0000305}.	Other
O75964	ATP5MG	4|6|5	15	5	0|0|0	1	50	0		SUBCELLULAR LOCATION: Mitochondrion. Mitochondrion inner membrane.	Other
Q96IX5	ATP5MK	1|2|2	5	1.67	0|0|0	0.67	16.67	0.06		SUBCELLULAR LOCATION: Mitochondrion membrane {ECO:0000269|PubMed:21345788, ECO:0000269|PubMed:29917077}; Single-pass membrane protein {ECO:0000255}.	Other
P24539	ATP5PB	2|3|6	11	3.67	0|0|0	1	36.67	0		SUBCELLULAR LOCATION: Mitochondrion. Mitochondrion inner membrane.	Other
O75947	ATP5PD	0|0|1	1	0.33	0|0|0	0	3.33	0.24		SUBCELLULAR LOCATION: Mitochondrion. Mitochondrion inner membrane.	Other
P48047	ATP5PO	6|6|6	18	6	0|0|0	1	60	0		SUBCELLULAR LOCATION: Mitochondrion {ECO:0000250}. Mitochondrion inner membrane {ECO:0000250}.	Other
P38606	ATP6V1A	1|2|1	4	1.33	0|0|0	0.33	13.33	0.15	21.3687	SUBCELLULAR LOCATION: Cytoplasm {ECO:0000269|PubMed:29668857, ECO:0000269|PubMed:33208464}. Cytoplasm, cytosol {ECO:0000250|UniProtKB:P50516}. Cytoplasmic vesicle, secretory vesicle {ECO:0000269|PubMed:23035048}. Cytoplasmic vesicle, clathrin-coated vesicle membrane {ECO:0000250|UniProtKB:P31404}; Peripheral membrane protein {ECO:0000305}. Lysosome {ECO:0000250|UniProtKB:P50516}. Note=Co-localize…	Other
O75348	ATP6V1G1	1|0|0	1	0.33	0|0|0	0	3.33	0.24	6.70391	SUBCELLULAR LOCATION: Apical cell membrane {ECO:0000269|PubMed:29993276}.	Other
Q9UBB4	ATXN10	0|0|3	3	1	0|0|0	0.33	10	0.11	9.9162	SUBCELLULAR LOCATION: Cytoplasm, perinuclear region {ECO:0000269|PubMed:16498633, ECO:0000269|PubMed:25666058}. Midbody {ECO:0000269|PubMed:21857149, ECO:0000269|PubMed:25666058}. Cytoplasm, cytoskeleton, cilium basal body {ECO:0000250|UniProtKB:P28658}. Cytoplasm, cytoskeleton, microtubule organizing center, centrosome, centriole {ECO:0000250|UniProtKB:P28658}. Note=Localizes to the midbody duri…	Other
Q92934	BAD	0|0|1	1	0.33	0|0|0	0	3.33	0.24		SUBCELLULAR LOCATION: Mitochondrion outer membrane. Cytoplasm {ECO:0000250|UniProtKB:Q61337}. Note=Colocalizes with HIF3A in the cytoplasm (By similarity). Upon phosphorylation, locates to the cytoplasm. {ECO:0000250|UniProtKB:Q61337}.	Other	0.181
P46379	BAG6	0|0|1	1	0.33	0|0|0	0	3.33	0.24	10.6145	SUBCELLULAR LOCATION: Cytoplasm, cytosol {ECO:0000269|PubMed:17403783, ECO:0000269|PubMed:20676083, ECO:0000269|PubMed:21636303, ECO:0000269|PubMed:29042515}. Nucleus {ECO:0000269|PubMed:14960581, ECO:0000269|PubMed:17403783, ECO:0000269|PubMed:21636303, ECO:0000269|PubMed:29042515}. Secreted, extracellular exosome {ECO:0000269|PubMed:18055229, ECO:0000269|PubMed:18852879}. Note=Normally localize…	Nuclear
Q07812	BAX	1|1|1	3	1	0|0|0	0	10	0.24	2.93296	SUBCELLULAR LOCATION: [Isoform Alpha]: Mitochondrion outer membrane {ECO:0000269|PubMed:25609812, ECO:0000269|PubMed:29531808}; Single-pass membrane protein {ECO:0000255}. Cytoplasm {ECO:0000269|PubMed:27558414, ECO:0000269|PubMed:29531808}. Nucleus {ECO:0000269|PubMed:36361894}. Note=Colocalizes with 14-3-3 proteins in the cytoplasm. Under stress conditions, undergoes a conformation change that …	Nuclear	0.229
Q9UIG0	BAZ1B	0|1|1	2	0.67	0|0|0	0	6.67	0.24	20.3911	SUBCELLULAR LOCATION: Nucleus {ECO:0000255|PROSITE-ProRule:PRU00063, ECO:0000255|PROSITE-ProRule:PRU00475, ECO:0000269|PubMed:11980720, ECO:0000269|PubMed:15543136, ECO:0000269|PubMed:16603771, ECO:0000269|PubMed:25593309}. Note=Accumulates in pericentromeric heterochromatin during replication (PubMed:15543136). Co-localizes with PCNA at replication foci during S phase (PubMed:15543136). Co-local…	Nuclear
P51572	BCAP31	3|2|3	8	2.67	0|0|0	1	26.67	0	14.5251	SUBCELLULAR LOCATION: Endoplasmic reticulum membrane {ECO:0000269|PubMed:31206022, ECO:0000269|PubMed:9334338, ECO:0000269|PubMed:9396746}; Multi-pass membrane protein {ECO:0000255}. Endoplasmic reticulum-Golgi intermediate compartment membrane {ECO:0000269|PubMed:11042173, ECO:0000269|PubMed:9396746}; Multi-pass membrane protein {ECO:0000255}. Note=May shuttle between the ER and the intermediate…	Other
Q9NYF8	BCLAF1	2|1|2	5	1.67	0|0|0	0.67	16.67	0.06	54.4693	SUBCELLULAR LOCATION: Cytoplasm. Nucleus. Nucleus speckle {ECO:0000269|PubMed:24100041}. Nucleus, nucleoplasm {ECO:0000269|PubMed:24100041}.	Nuclear
P53004	BLVRA	0|1|1	2	0.67	0|0|0	0	6.67	0.24	13.6872	SUBCELLULAR LOCATION: Cytoplasm, cytosol {ECO:0000269|PubMed:7929092, ECO:0000269|PubMed:8424666}.	Other
P30043	BLVRB	1|3|1	5	1.67	0|0|0	0.33	16.67	0.11	2.3743	SUBCELLULAR LOCATION: Cytoplasm {ECO:0000269|PubMed:38056462, ECO:0000269|PubMed:7929092}.	Other
Q8WY22	BRI3BP	0|1|0	1	0.33	0|0|0	0	3.33	0.24	1.11732	SUBCELLULAR LOCATION: Mitochondrion outer membrane {ECO:0000305|PubMed:17943721}; Multi-pass membrane protein {ECO:0000305|PubMed:17943721}.	Other
P35613	BSG	2|1|0	3	1	0|0|0	0.33	10	0.15	15.0838	SUBCELLULAR LOCATION: Melanosome {ECO:0000269|PubMed:17081065}. Note=Identified by mass spectrometry in melanosome fractions from stage I to stage IV. {ECO:0000269|PubMed:17081065}.; SUBCELLULAR LOCATION: [Isoform 1]: Cell membrane {ECO:0000269|PubMed:25957687}; Single-pass type I membrane protein {ECO:0000250|UniProtKB:P26453}. Photoreceptor inner segment {ECO:0000250|UniProtKB:P18572}. Cell pro…	Other
Q7L1Q6	BZW1	2|0|1	3	1	0|0|0	0.33	10	0.15	4.88827		Other
Q07021	C1QBP	0|0|1	1	0.33	0|0|0	0	3.33	0.24	58.6592	SUBCELLULAR LOCATION: Mitochondrion matrix {ECO:0000269|PubMed:15031724, ECO:0000269|PubMed:17486078, ECO:0000269|PubMed:19164550, ECO:0000269|PubMed:9305894}. Nucleus {ECO:0000269|PubMed:18676636, ECO:0000269|PubMed:9299613}. Nucleus, nucleolus {ECO:0000269|PubMed:21536856, ECO:0000269|PubMed:32958672}. Cell membrane {ECO:0000269|PubMed:10747014, ECO:0000269|PubMed:11493647, ECO:0000269|PubMed:1…	Nuclear
P04003	C4BPA	0|0|1	1	0.33	0|0|0	0	3.33	0.24	0.27933	SUBCELLULAR LOCATION: Secreted.	Other
Q9BRJ6	C7orf50	2|1|1	4	1.33	0|0|0	0.33	13.33	0.15			Other
Q05682	CALD1	10|12|10	32	10.67	0|0|0	1	106.67	0	22.067	SUBCELLULAR LOCATION: Cytoplasm, cytoskeleton {ECO:0000250|UniProtKB:P13505}. Cytoplasm, myofibril {ECO:0000250|UniProtKB:P13505}. Cytoplasm, cytoskeleton, stress fiber {ECO:0000250|UniProtKB:P13505}. Note=On thin filaments in smooth muscle and on stress fibers in fibroblasts (nonmuscle). {ECO:0000250|UniProtKB:P13505}.	Other
Q9NZT1	CALML5	0|1|0	1	0.33	0|1|0	0	1	0.24	20.9497		Other
P27797	CALR	1|0|0	1	0.33	0|0|0	0	3.33	0.24	28.6313	SUBCELLULAR LOCATION: Endoplasmic reticulum lumen {ECO:0000269|PubMed:10358038, ECO:0000269|PubMed:11149926}. Cytoplasm, cytosol {ECO:0000269|PubMed:11149926}. Secreted, extracellular space, extracellular matrix {ECO:0000305}. Cell surface {ECO:0000269|PubMed:10358038}. Sarcoplasmic reticulum lumen {ECO:0000250|UniProtKB:P28491}. Cytoplasmic vesicle, secretory vesicle, Cortical granule {ECO:00002…	Other
O43852	CALU	3|0|5	8	2.67	0|0|0	0.67	26.67	0.01	20.5307	SUBCELLULAR LOCATION: Endoplasmic reticulum membrane {ECO:0000269|PubMed:10222138}. Golgi apparatus {ECO:0000269|PubMed:10222138}. Secreted {ECO:0000305}. Melanosome {ECO:0000269|PubMed:12643545}. Sarcoplasmic reticulum lumen {ECO:0000305}. Note=Identified by mass spectrometry in melanosome fractions from stage I to stage IV. {ECO:0000269|PubMed:12643545}.	Other
Q86VP6	CAND1	9|12|19	40	13.33	0|0|0	1	133.33	0	38.4078	SUBCELLULAR LOCATION: Cytoplasm {ECO:0000269|PubMed:21249194}. Nucleus {ECO:0000269|PubMed:21249194}. Note=Predominantly cytoplasmic.	Nuclear
P27824	CANX	13|13|13	39	13	0|0|0	1	130	0	43.2961	SUBCELLULAR LOCATION: Endoplasmic reticulum membrane {ECO:0000269|PubMed:22314232}; Single-pass type I membrane protein {ECO:0000255}. Mitochondrion membrane {ECO:0000250|UniProtKB:P24643}; Single-pass type I membrane protein {ECO:0000255}. Melanosome membrane {ECO:0000269|PubMed:12643545, ECO:0000269|PubMed:17081065}; Single-pass type I membrane protein {ECO:0000255}. Note=Identified by mass spe…	Other
Q14444	CAPRIN1	0|2|2	4	1.33	0|0|0	0.67	13.33	0.06	39.3855	SUBCELLULAR LOCATION: Cytoplasm, Cytoplasmic ribonucleoprotein granule {ECO:0000269|PubMed:17210633, ECO:0000269|PubMed:31439799}. Cytoplasm, cytosol {ECO:0000269|PubMed:28733330}. Cell projection, dendrite {ECO:0000250|UniProtKB:Q5M9G3}. Cell projection, lamellipodium {ECO:0000269|PubMed:28733330}. Note=Mediates formation and localizes to cytoplasmic ribonucleoprotein membraneless compartments (…	Other
P52907	CAPZA1	11|9|9	29	9.67	0|0|0	1	96.67	0	44.4134	SUBCELLULAR LOCATION: Cytoplasm, cytoskeleton {ECO:0000250|UniProtKB:A0PFK5}.	Other
P47755	CAPZA2	5|5|6	16	5.33	0|0|0	1	53.33	0	32.4022		Other
P47756	CAPZB	10|8|9	27	9	0|0|0	1	90	0	51.1173	SUBCELLULAR LOCATION: Cytoplasm, cytoskeleton {ECO:0000250|UniProtKB:A9XFX6}. Cytoplasm, myofibril, sarcomere {ECO:0000250|UniProtKB:A9XFX6}.	Other	0.173
Q9HA77	CARS2	0|0|1	1	0.33	0|0|0	0	3.33	0.24	2.7933	SUBCELLULAR LOCATION: Mitochondrion {ECO:0000305|PubMed:29079736}.	Other
P31944	CASP14	0|1|0	1	0.33	0|0|0	0	3.33	0.24	8.65922	SUBCELLULAR LOCATION: Cytoplasm {ECO:0000269|PubMed:11175259, ECO:0000269|PubMed:12200134, ECO:0000269|PubMed:22825846}. Nucleus {ECO:0000269|PubMed:11175259}.	Nuclear
Q03135	CAV1	1|3|4	8	2.67	0|0|0	0.67	26.67	0.02	4.32961	SUBCELLULAR LOCATION: Golgi apparatus membrane; Peripheral membrane protein. Cell membrane; Peripheral membrane protein. Membrane, caveola {ECO:0000269|PubMed:19262564, ECO:0000269|PubMed:25588833}; Peripheral membrane protein. Membrane raft {ECO:0000269|PubMed:25893292}. Golgi apparatus, trans-Golgi network {ECO:0000250|UniProtKB:P33724}. Note=Colocalized with DPP4 in membrane rafts. Potential h…	Other	0.264
Q6NZI2	CAVIN1	5|4|6	15	5	0|0|0	1	50	0	3.77095	SUBCELLULAR LOCATION: Membrane, caveola {ECO:0000269|PubMed:15242332, ECO:0000269|PubMed:18056712, ECO:0000269|PubMed:19525939}. Cell membrane {ECO:0000269|PubMed:15242332, ECO:0000269|PubMed:17026959, ECO:0000269|PubMed:18056712}. Microsome {ECO:0000269|PubMed:15242332, ECO:0000269|PubMed:17026959}. Endoplasmic reticulum {ECO:0000250|UniProtKB:P85125}. Cytoplasm, cytosol {ECO:0000269|PubMed:1524…	Nuclear
Q8N163	CCAR2	3|3|4	10	3.33	0|0|0	1	33.33	0	41.4804	SUBCELLULAR LOCATION: Nucleus {ECO:0000269|PubMed:18445686, ECO:0000269|PubMed:20074560, ECO:0000269|PubMed:20160719, ECO:0000269|PubMed:23352644, ECO:0000269|PubMed:24824780, ECO:0000269|PubMed:24962073, ECO:0000269|PubMed:25661920}. Cytoplasm {ECO:0000269|PubMed:20160719, ECO:0000269|PubMed:24824780}. Cytoplasm, cytoskeleton, spindle {ECO:0000269|PubMed:18445686}. Note=Recruited to chromatin, p…	Nuclear
Q96A33	CCDC47	2|1|3	6	2	0|0|0	0.67	20	0.04	13.9665	SUBCELLULAR LOCATION: Endoplasmic reticulum membrane {ECO:0000269|PubMed:25009997, ECO:0000269|PubMed:30401460, ECO:0000269|PubMed:32814900}; Single-pass type I membrane protein {ECO:0000255}. Rough endoplasmic reticulum membrane {ECO:0000250|UniProtKB:Q9D024}; Single-pass type I membrane protein {ECO:0000255}.	Other
O00622	CCN1	0|1|0	1	0.33	0|0|0	0	3.33	0.24		SUBCELLULAR LOCATION: Secreted.	Other
P78371	CCT2	9|8|13	30	10	0|0|0	1	100	0	59.7765	SUBCELLULAR LOCATION: Cytoplasm {ECO:0000269|PubMed:20080638}.	Other
P49368	CCT3	7|8|11	26	8.67	0|0|0	1	86.67	0	51.257	SUBCELLULAR LOCATION: Cytoplasm {ECO:0000305}.	Other
P50991	CCT4	5|7|9	21	7	0|0|0	1	70	0	60.4749	SUBCELLULAR LOCATION: Cytoplasm {ECO:0000269|PubMed:17081065, ECO:0000269|PubMed:20080638}. Melanosome {ECO:0000269|PubMed:17081065}. Cytoplasm, cytoskeleton, microtubule organizing center, centrosome {ECO:0000269|PubMed:14654843, ECO:0000269|PubMed:20080638}. Cytoplasm, cytoskeleton, cilium basal body {ECO:0000250|UniProtKB:P80315}. Note=Identified by mass spectrometry in melanosome fractions fr…	Other
P48643	CCT5	6|4|9	19	6.33	0|0|0	1	63.33	0	63.8268	SUBCELLULAR LOCATION: Cytoplasm {ECO:0000269|PubMed:20080638}. Cytoplasm, cytoskeleton, microtubule organizing center, centrosome {ECO:0000269|PubMed:14654843, ECO:0000269|PubMed:20080638}.	Other
P40227	CCT6A	8|6|5	19	6.33	0|0|0	1	63.33	0	57.6816	SUBCELLULAR LOCATION: Cytoplasm {ECO:0000269|PubMed:8034610}.	Other
Q99832	CCT7	6|7|6	19	6.33	0|0|0	1	63.33	0	50.2793	SUBCELLULAR LOCATION: Cytoplasm {ECO:0000250|UniProtKB:P80313}.	Other
P50990	CCT8	2|5|4	11	3.67	0|0|0	1	36.67	0	62.9888	SUBCELLULAR LOCATION: Cytoplasm {ECO:0000269|PubMed:20080638}. Cytoplasm, cytoskeleton, microtubule organizing center, centrosome {ECO:0000269|PubMed:14654843, ECO:0000269|PubMed:20080638}. Cytoplasm, cytoskeleton, cilium basal body {ECO:0000250|UniProtKB:P42932}.	Other
P16070	CD44	4|5|4	13	4.33	0|0|0	1	43.33	0	1.81564	SUBCELLULAR LOCATION: Cell membrane {ECO:0000269|PubMed:22726066, ECO:0000269|PubMed:23589287}; Single-pass type I membrane protein {ECO:0000255}. Cell projection, microvillus {ECO:0000250|UniProtKB:P15379}. Secreted {ECO:0000269|PubMed:25326458, ECO:0000269|PubMed:36213313, ECO:0000269|PubMed:37453717}. Note=Colocalizes with actin in membrane protrusions at wounding edges. Co-localizes with RDX,…	Other	0.353
P13987	CD59	1|1|0	2	0.67	0|0|0	0	6.67	0.24	1.25698	SUBCELLULAR LOCATION: Cell membrane; Lipid-anchor, GPI-anchor. Secreted. Note=Soluble form found in a number of tissues.	Other
P08962	CD63	4|2|2	8	2.67	0|0|0	1	26.67	0		SUBCELLULAR LOCATION: Cell membrane {ECO:0000269|PubMed:15351990, ECO:0000269|PubMed:19640571, ECO:0000269|PubMed:23632027}; Multi-pass membrane protein {ECO:0000255}. Lysosome membrane {ECO:0000269|PubMed:17897319, ECO:0000269|PubMed:19640571, ECO:0000269|PubMed:1993697, ECO:0000269|PubMed:22431521, ECO:0000269|PubMed:23632027}; Multi-pass membrane protein {ECO:0000255}. Late endosome membrane {…	Other	0.272
P21926	CD9	3|0|0	3	1	0|0|0	0.33	10	0.11		SUBCELLULAR LOCATION: Cell membrane {ECO:0000269|PubMed:19640571}; Multi-pass membrane protein {ECO:0000269|PubMed:19640571}. Membrane {ECO:0000269|PubMed:19640571}; Multi-pass membrane protein {ECO:0000269|PubMed:19640571}. Secreted, extracellular exosome {ECO:0000250|UniProtKB:P40240}. Note=Present at the cell surface of oocytes. Accumulates in the adhesion area between the sperm and egg follow…	Other	0.239
Q5VT25	CDC42BPA	2|3|4	9	3	0|0|0	1	30	0	5.44693	SUBCELLULAR LOCATION: Cytoplasm {ECO:0000250|UniProtKB:O54874}. Cell projection, lamellipodium {ECO:0000250|UniProtKB:Q3UU96}. Note=Displays a dispersed punctate distribution and concentrates along the cell periphery, especially at the leading edge and cell-cell junction. This concentration is PH-domain dependent. Localizes in the lamellipodium in a FAM89B/LRAP25-dependent manner. {ECO:0000250|Un…	Other
Q99459	CDC5L	1|1|1	3	1	0|0|0	0	10	0.24	29.1899	SUBCELLULAR LOCATION: Nucleus {ECO:0000269|PubMed:10570151, ECO:0000269|PubMed:11544257, ECO:0000269|PubMed:18583928, ECO:0000269|PubMed:28076346, ECO:0000269|PubMed:28502770, ECO:0000269|PubMed:29301961, ECO:0000269|PubMed:29360106, ECO:0000269|PubMed:29361316, ECO:0000269|PubMed:30705154, ECO:0000269|PubMed:30728453, ECO:0000269|PubMed:9038199, ECO:0000269|PubMed:9598309}. Nucleus speckle {ECO:…	Nuclear
P06493	CDK1	6|1|5	12	4	0|0|0	0.67	40	0	39.3855	SUBCELLULAR LOCATION: Nucleus {ECO:0000250|UniProtKB:P11440}. Cytoplasm {ECO:0000250|UniProtKB:P11440}. Mitochondrion {ECO:0000269|PubMed:19917720}. Cytoplasm, cytoskeleton, microtubule organizing center, centrosome {ECO:0000269|PubMed:14654843}. Cytoplasm, cytoskeleton, spindle. Note=Cytoplasmic during the interphase. Colocalizes with SIRT2 on centrosome during prophase and on splindle fibers du…	Nuclear	0.322
Q00535	CDK5	0|0|1	1	0.33	0|0|0	0	3.33	0.24	22.905	SUBCELLULAR LOCATION: [Isoform 1]: Cytoplasm {ECO:0000269|PubMed:12691662}. Nucleus {ECO:0000269|PubMed:12691662}. Cell membrane {ECO:0000269|PubMed:17009320}; Peripheral membrane protein. Perikaryon. Cell projection, lamellipodium {ECO:0000250|UniProtKB:P49615}. Cell projection, growth cone {ECO:0000250|UniProtKB:P49615}. Postsynaptic density {ECO:0000250|UniProtKB:Q03114}. Synapse {ECO:0000250|…	Nuclear
Q92879	CELF1	0|0|1	1	0.33	0|0|0	0	3.33	0.24	3.63128	SUBCELLULAR LOCATION: Nucleus {ECO:0000269|PubMed:8948631}. Cytoplasm {ECO:0000269|PubMed:8948631}. Note=RNA-binding activity is detected in both nuclear and cytoplasmic compartments.	Nuclear
Q8N111	CEND1	3|1|0	4	1.33	0|0|0	0.33	13.33	0.11		SUBCELLULAR LOCATION: Membrane {ECO:0000305}; Single-pass type IV membrane protein {ECO:0000305}.	Other
P49454	CENPF	0|0|2	2	0.67	0|0|0	0.33	6.67	0.15	2.93296	SUBCELLULAR LOCATION: Cytoplasm, perinuclear region. Nucleus matrix. Chromosome, centromere, kinetochore. Cytoplasm, cytoskeleton, spindle. Note=Relocalizes to the kinetochore/centromere (coronal surface of the outer plate) and the spindle during mitosis. Observed in nucleus during interphase but not in the nucleolus. At metaphase becomes localized to areas including kinetochore and mitotic appar…	Nuclear
Q5T4B2	CERCAM	0|0|1	1	0.33	0|0|0	0	3.33	0.24		SUBCELLULAR LOCATION: Endoplasmic reticulum lumen {ECO:0000255|PROSITE-ProRule:PRU10138}.	Other
Q96G23	CERS2	0|1|1	2	0.67	0|0|0	0	6.67	0.24	3.63128	SUBCELLULAR LOCATION: Endoplasmic reticulum membrane {ECO:0000269|PubMed:18165233}; Multi-pass membrane protein {ECO:0000255}.	Other
P23528	CFL1	6|3|4	13	4.33	0|0|0	1	43.33	0	69.2737	SUBCELLULAR LOCATION: Nucleus matrix {ECO:0000269|PubMed:15580268}. Cytoplasm, cytoskeleton {ECO:0000269|PubMed:15580268}. Cell projection, ruffle membrane {ECO:0000269|PubMed:15580268}; Peripheral membrane protein {ECO:0000269|PubMed:15580268}; Cytoplasmic side {ECO:0000269|PubMed:15580268}. Cell projection, lamellipodium membrane {ECO:0000269|PubMed:15580268}; Peripheral membrane protein {ECO:0…	Nuclear
Q9NX63	CHCHD3	4|3|4	11	3.67	0|0|0	1	36.67	0	8.51955	SUBCELLULAR LOCATION: Mitochondrion inner membrane {ECO:0000250|UniProtKB:Q9CRB9}; Lipid-anchor {ECO:0000305}; Intermembrane side {ECO:0000250|UniProtKB:Q9CRB9}. Cytoplasm {ECO:0000269|PubMed:22567091}. Nucleus {ECO:0000269|PubMed:22567091}. Mitochondrion {ECO:0000269|PubMed:25781180, ECO:0000269|PubMed:25997101}.	Nuclear
Q14839	CHD4	3|1|3	7	2.33	0|0|0	0.67	23.33	0.02	35.7542	SUBCELLULAR LOCATION: Nucleus {ECO:0000269|PubMed:17626165, ECO:0000269|PubMed:27616479, ECO:0000269|PubMed:27732854, ECO:0000269|PubMed:28977666, ECO:0000269|PubMed:33283408}. Cytoplasm, cytoskeleton, microtubule organizing center, centrosome {ECO:0000269|PubMed:17626165}. Note=Associates with centrosomes in interphase (By similarity). Localizes to sites of DNA damage in a manner dependent on ZM…	Nuclear
Q9NZ45	CISD1	0|1|0	1	0.33	0|0|0	0	3.33	0.24	1.67598	SUBCELLULAR LOCATION: Mitochondrion outer membrane {ECO:0000269|PubMed:17376863, ECO:0000269|PubMed:17766439, ECO:0000269|PubMed:17905743, ECO:0000269|PubMed:18047834}; Single-pass type III membrane protein {ECO:0000269|PubMed:17376863, ECO:0000269|PubMed:17766439, ECO:0000269|PubMed:17905743, ECO:0000269|PubMed:18047834}.	Other
Q8N5K1	CISD2	1|0|0	1	0.33	0|0|0	0	3.33	0.24	1.53631	SUBCELLULAR LOCATION: Endoplasmic reticulum membrane; Single-pass membrane protein. Mitochondrion outer membrane; Single-pass membrane protein. Note=According to PubMed:20010695, it mainly localizes to the endoplasmic reticulum. However, experiments in mouse showed that it mainly localizes to the mitochondrion outer membrane.	Other
Q07065	CKAP4	12|20|16	48	16	0|0|0	1	160	0	23.4637	SUBCELLULAR LOCATION: Endoplasmic reticulum membrane {ECO:0000269|PubMed:18296695, ECO:0000269|PubMed:19144824}; Single-pass type II membrane protein. Cell membrane {ECO:0000269|PubMed:18296695, ECO:0000269|PubMed:19144824}; Single-pass type II membrane protein. Cytoplasm, cytoskeleton. Cytoplasm, perinuclear region. Note=Translocates to the perinuclear region upon APF-stimulation.	Other
Q14008	CKAP5	2|3|6	11	3.67	0|0|0	1	36.67	0	27.3743	SUBCELLULAR LOCATION: Cytoplasm, cytoskeleton, microtubule organizing center, centrosome {ECO:0000269|PubMed:14654843, ECO:0000269|PubMed:21646404, ECO:0000269|PubMed:25596274, ECO:0000269|PubMed:9570755}. Cytoplasm, cytoskeleton, spindle pole {ECO:0000269|PubMed:21646404}. Cytoplasm, cytoskeleton, spindle {ECO:0000269|PubMed:21297582, ECO:0000269|PubMed:25596274, ECO:0000269|PubMed:9570755}. Chr…	Other
P12277	CKB	5|8|8	21	7	0|0|0	1	70	0	43.0168	SUBCELLULAR LOCATION: Cytoplasm, cytosol {ECO:0000250|UniProtKB:Q04447}. Mitochondrion {ECO:0000250|UniProtKB:Q04447}. Cell membrane {ECO:0000269|PubMed:18566107}. Note=Localizes to the mitochondria of thermogenic fat cells via the internal MTS-like signal (iMTS-L) region. {ECO:0000250|UniProtKB:Q04447}.	Other
O00299	CLIC1	1|0|0	1	0.33	0|0|0	0	3.33	0.24	20.5307	SUBCELLULAR LOCATION: Nucleus {ECO:0000269|PubMed:12681486, ECO:0000269|PubMed:9139710}. Nucleus membrane {ECO:0000269|PubMed:9139710}; Single-pass membrane protein {ECO:0000305}. Cytoplasm {ECO:0000269|PubMed:10793131, ECO:0000269|PubMed:11551966, ECO:0000269|PubMed:12681486, ECO:0000269|PubMed:9139710, ECO:0000305|PubMed:11978800, ECO:0000305|PubMed:14613939}. Cell membrane {ECO:0000269|PubMed:…	Nuclear
Q9H078	CLPB	1|0|0	1	0.33	0|0|0	0	3.33	0.24	8.79888	SUBCELLULAR LOCATION: Mitochondrion intermembrane space {ECO:0000269|PubMed:25597510, ECO:0000269|PubMed:31522117, ECO:0000269|PubMed:32866687, ECO:0000269|PubMed:34115842}.	Other
Q16740	CLPP	1|0|1	2	0.67	0|0|0	0	6.67	0.24	4.7486	SUBCELLULAR LOCATION: Mitochondrion matrix {ECO:0000269|PubMed:10525407, ECO:0000269|PubMed:22354088}.	Other
O96005	CLPTM1	1|1|3	5	1.67	0|0|0	0.33	16.67	0.11	1.67598	SUBCELLULAR LOCATION: Membrane {ECO:0000305}; Multi-pass membrane protein {ECO:0000255}.	Other
P09497	CLTB	0|0|2	2	0.67	0|0|0	0.33	6.67	0.15	10.7542	SUBCELLULAR LOCATION: Cytoplasmic vesicle membrane; Peripheral membrane protein; Cytoplasmic side. Membrane, coated pit; Peripheral membrane protein; Cytoplasmic side. Note=Cytoplasmic face of coated pits and vesicles.	Other
Q00610	CLTC	17|28|41	86	28.67	0|0|0	1	286.67	0	56.7039	SUBCELLULAR LOCATION: Cytoplasmic vesicle membrane {ECO:0000269|PubMed:17081065}; Peripheral membrane protein {ECO:0000269|PubMed:17081065}; Cytoplasmic side {ECO:0000269|PubMed:17081065}. Membrane, coated pit {ECO:0000269|PubMed:17081065}; Peripheral membrane protein {ECO:0000269|PubMed:17081065}; Cytoplasmic side {ECO:0000269|PubMed:17081065}. Melanosome {ECO:0000269|PubMed:17081065}. Cytoplasm…	Other
P10909	CLU	0|0|1	1	0.33	0|0|0	0	3.33	0.24	1.25698	SUBCELLULAR LOCATION: [Isoform 1]: Secreted {ECO:0000269|PubMed:11123922, ECO:0000269|PubMed:17260971, ECO:0000269|PubMed:17412999, ECO:0000269|PubMed:17451556, ECO:0000269|PubMed:2387851, ECO:0000269|PubMed:24073260, ECO:0000269|PubMed:2780565, ECO:0000269|PubMed:3154963, ECO:0000269|PubMed:8292612, ECO:0000269|PubMed:8328966}. Note=Can retrotranslocate from the secretory compartments to the cyt…	Nuclear
Q96KP4	CNDP2	2|4|4	10	3.33	0|0|0	1	33.33	0	2.51397	SUBCELLULAR LOCATION: Cytoplasm {ECO:0000269|PubMed:12473676, ECO:0000269|PubMed:17121880}.	Other
Q9P003	CNIH4	0|1|0	1	0.33	0|0|0	0	3.33	0.24	7.5419	SUBCELLULAR LOCATION: Membrane {ECO:0000305}; Multi-pass membrane protein {ECO:0000305}. Endoplasmic reticulum {ECO:0000269|PubMed:24405750}. Endoplasmic reticulum-Golgi intermediate compartment {ECO:0000269|PubMed:24405750}.	Other
Q15417	CNN3	2|0|1	3	1	0|0|0	0.33	10	0.15	29.7486		Other
A5YKK6	CNOT1	0|1|1	2	0.67	0|0|0	0	6.67	0.24	18.1564	SUBCELLULAR LOCATION: Cytoplasm, P-body {ECO:0000269|PubMed:21976065}. Nucleus {ECO:0000305|PubMed:21976065}. Note=NANOS2 promotes its localization to P-body. {ECO:0000250|UniProtKB:Q6ZQ08}.	Nuclear
P09543	CNP	5|5|7	17	5.67	0|0|0	1	56.67	0	9.77654	SUBCELLULAR LOCATION: Membrane {ECO:0000250|UniProtKB:P16330}; Lipid-anchor {ECO:0000250|UniProtKB:P16330}. Melanosome {ECO:0000269|PubMed:12643545}. Note=Firmly bound to membrane structures of brain white matter. {ECO:0000250|UniProtKB:P16330}.	Other
Q13057	COASY	0|1|2	3	1	0|0|0	0.33	10	0.15	7.96089	SUBCELLULAR LOCATION: Cytoplasm {ECO:0000269|PubMed:24360804}. Mitochondrion matrix {ECO:0000269|PubMed:24360804}. Note=The protein is mainly present in the mitochondrial matrix, probably anchored to the inner mitochondrial membrane, but is also present in cell lysate. {ECO:0000269|PubMed:24360804}.	Other
P12107	COL11A1	2|0|0	2	0.67	0|0|0	0.33	6.67	0.15	0.27933	SUBCELLULAR LOCATION: Secreted, extracellular space, extracellular matrix {ECO:0000255|PROSITE-ProRule:PRU00793}.	Other
Q8NBJ5	COLGALT1	0|2|0	2	0.67	0|0|0	0.33	6.67	0.15	10.3352	SUBCELLULAR LOCATION: Endoplasmic reticulum lumen {ECO:0000255|PROSITE-ProRule:PRU10138, ECO:0000269|PubMed:20470363}. Note=Colocalized with PLOD3 and mannose binding lectin/MBL2. {ECO:0000269|PubMed:20470363}.	Other
P21964	COMT	0|1|0	1	0.33	0|0|0	0	3.33	0.24	4.46927	SUBCELLULAR LOCATION: [Isoform Soluble]: Cytoplasm {ECO:0000269|PubMed:11559542}.; SUBCELLULAR LOCATION: [Isoform Membrane-bound]: Cell membrane {ECO:0000269|PubMed:21846718}; Single-pass type II membrane protein {ECO:0000269|PubMed:21846718}; Extracellular side {ECO:0000269|PubMed:21846718}.	Other
P53621	COPA	9|9|17	35	11.67	0|0|0	1	116.67	0	28.2123	SUBCELLULAR LOCATION: Cytoplasm {ECO:0000250}. Golgi apparatus membrane {ECO:0000250}; Peripheral membrane protein {ECO:0000250}; Cytoplasmic side {ECO:0000250}. Cytoplasmic vesicle, COPI-coated vesicle membrane {ECO:0000250}; Peripheral membrane protein {ECO:0000250}; Cytoplasmic side {ECO:0000250}. Note=The coatomer is cytoplasmic or polymerized on the cytoplasmic side of the Golgi, as well as …	Other
P53618	COPB1	6|3|8	17	5.67	0|0|0	1	56.67	0	38.8268	SUBCELLULAR LOCATION: Cytoplasm. Golgi apparatus membrane {ECO:0000269|PubMed:11056392, ECO:0000269|PubMed:17451557, ECO:0000269|PubMed:7573041}; Peripheral membrane protein {ECO:0000269|PubMed:17451557, ECO:0000269|PubMed:18385291, ECO:0000269|PubMed:20056612}; Cytoplasmic side {ECO:0000305}. Cytoplasmic vesicle, COPI-coated vesicle membrane; Peripheral membrane protein {ECO:0000305}; Cytoplasmi…	Other
P35606	COPB2	1|2|5	8	2.67	0|0|0	0.67	26.67	0.03	22.905	SUBCELLULAR LOCATION: Cytoplasm, cytosol {ECO:0000250}. Golgi apparatus membrane {ECO:0000250}; Peripheral membrane protein {ECO:0000250}; Cytoplasmic side {ECO:0000250}. Cytoplasmic vesicle, COPI-coated vesicle membrane {ECO:0000250}; Peripheral membrane protein {ECO:0000250}; Cytoplasmic side {ECO:0000250}. Note=The coatomer is cytoplasmic or polymerized on the cytoplasmic side of the Golgi, as…	Other
Q9Y678	COPG1	2|1|6	9	3	0|0|0	0.67	30	0.03	31.8436	SUBCELLULAR LOCATION: Cytoplasm {ECO:0000269|PubMed:11056392}. Golgi apparatus membrane {ECO:0000269|PubMed:11056392}; Peripheral membrane protein {ECO:0000269|PubMed:11056392}; Cytoplasmic side {ECO:0000269|PubMed:11056392}. Cytoplasmic vesicle, COPI-coated vesicle membrane {ECO:0000250}; Peripheral membrane protein {ECO:0000250}; Cytoplasmic side {ECO:0000250}. Note=The coatomer is cytoplasmic …	Other
Q9UBF2	COPG2	0|1|2	3	1	0|0|0	0.33	10	0.15	31.2849	SUBCELLULAR LOCATION: Cytoplasm, cytosol {ECO:0000250}. Golgi apparatus membrane {ECO:0000250}; Peripheral membrane protein {ECO:0000250}; Cytoplasmic side {ECO:0000250}. Cytoplasmic vesicle, COPI-coated vesicle membrane {ECO:0000250}; Peripheral membrane protein {ECO:0000250}; Cytoplasmic side {ECO:0000250}. Note=The coatomer is cytoplasmic or polymerized on the cytoplasmic side of the Golgi, as…	Other
Q9UNS2	COPS3	0|2|1	3	1	0|0|0	0.33	10	0.15	15.2235	SUBCELLULAR LOCATION: Cytoplasm {ECO:0000269|PubMed:9535219}. Nucleus {ECO:0000269|PubMed:9535219}.	Nuclear
Q9BT78	COPS4	4|0|2	6	2	0|0|0	0.67	20	0.03	14.2458	SUBCELLULAR LOCATION: Cytoplasm {ECO:0000269|PubMed:9535219}. Nucleus {ECO:0000269|PubMed:9535219}. Cytoplasmic vesicle, secretory vesicle, synaptic vesicle {ECO:0000269|PubMed:21102408}.	Nuclear
Q92905	COPS5	0|2|3	5	1.67	0|0|0	0.67	16.67	0.04	5.86592	SUBCELLULAR LOCATION: Cytoplasm, cytosol {ECO:0000269|PubMed:17050680, ECO:0000269|PubMed:20978819, ECO:0000269|PubMed:22609399, ECO:0000269|PubMed:9535219}. Nucleus {ECO:0000269|PubMed:17050680, ECO:0000269|PubMed:20978819, ECO:0000269|PubMed:22609399}. Cytoplasm, perinuclear region {ECO:0000269|PubMed:9535219}. Cytoplasmic vesicle, secretory vesicle, synaptic vesicle {ECO:0000269|PubMed:2110240…	Nuclear
Q9UBW8	COPS7A	0|0|1	1	0.33	0|0|0	0	3.33	0.24	6.14525	SUBCELLULAR LOCATION: Cytoplasm {ECO:0000269|PubMed:9535219}. Nucleus {ECO:0000269|PubMed:9535219}.	Nuclear
Q99627	COPS8	0|0|1	1	0.33	0|0|0	0	3.33	0.24	7.26257	SUBCELLULAR LOCATION: Cytoplasm {ECO:0000269|PubMed:9535219}. Nucleus {ECO:0000269|PubMed:9535219}.	Nuclear
Q9ULV4	CORO1C	5|4|4	13	4.33	0|0|0	1	43.33	0	39.2458	SUBCELLULAR LOCATION: Cell membrane {ECO:0000269|PubMed:12377779, ECO:0000269|PubMed:19651142, ECO:0000269|PubMed:25074804, ECO:0000269|PubMed:25925950}; Peripheral membrane protein {ECO:0000269|PubMed:19651142, ECO:0000269|PubMed:25074804, ECO:0000269|PubMed:25925950}; Cytoplasmic side {ECO:0000269|PubMed:19651142, ECO:0000269|PubMed:25074804, ECO:0000269|PubMed:25925950}. Cell projection, lamel…	Other
Q9UQ03	CORO2B	1|0|0	1	0.33	0|0|0	0	3.33	0.24	1.39665	SUBCELLULAR LOCATION: Cytoplasm, cytoskeleton {ECO:0000305}.	Other
Q14019	COTL1	0|1|0	1	0.33	0|0|0	0	3.33	0.24	1.53631	SUBCELLULAR LOCATION: Cytoplasm {ECO:0000269|PubMed:11583571}. Cytoplasm, cytoskeleton {ECO:0000269|PubMed:11583571}. Nucleus {ECO:0000269|PubMed:19807693}.	Nuclear
P13073	COX4I1	4|6|5	15	5	0|0|0	1	50	0	12.5698	SUBCELLULAR LOCATION: Mitochondrion inner membrane {ECO:0000269|PubMed:30030519}; Single-pass membrane protein {ECO:0000269|PubMed:30030519}.	Other
P10606	COX5B	2|0|1	3	1	0|0|0	0.33	10	0.15	7.96089	SUBCELLULAR LOCATION: Mitochondrion inner membrane {ECO:0000269|PubMed:30030519}; Peripheral membrane protein {ECO:0000269|PubMed:30030519}; Matrix side {ECO:0000269|PubMed:30030519}.	Other
P12074	COX6A1	0|1|0	1	0.33	0|0|0	0	3.33	0.24	0.27933	SUBCELLULAR LOCATION: Mitochondrion inner membrane {ECO:0000269|PubMed:30030519}; Single-pass membrane protein {ECO:0000269|PubMed:30030519}.	Other
P09669	COX6C	1|1|2	4	1.33	0|0|0	0.33	13.33	0.15	3.21229	SUBCELLULAR LOCATION: Mitochondrion inner membrane {ECO:0000269|PubMed:30030519}; Single-pass membrane protein {ECO:0000269|PubMed:30030519}.	Other
P14406	COX7A2	2|2|2	6	2	0|0|0	1	20	0	3.77095	SUBCELLULAR LOCATION: Mitochondrion inner membrane {ECO:0000269|PubMed:30030519}; Single-pass membrane protein {ECO:0000269|PubMed:30030519}.	Other
Q16630	CPSF6	2|0|3	5	1.67	0|0|0	0.67	16.67	0.04	41.7598	SUBCELLULAR LOCATION: Nucleus {ECO:0000269|PubMed:15169763, ECO:0000269|PubMed:19864460, ECO:0000269|PubMed:20695905, ECO:0000269|PubMed:30916345, ECO:0000269|PubMed:9659921}. Nucleus, nucleoplasm {ECO:0000269|PubMed:17267687}. Nucleus speckle {ECO:0000269|PubMed:17267687}. Cytoplasm {ECO:0000269|PubMed:19864460, ECO:0000269|PubMed:30916345}. Note=Shuttles between the nucleus and the cytoplasm in…	Nuclear
Q8N684	CPSF7	1|1|1	3	1	0|0|0	0	10	0.24	21.5084	SUBCELLULAR LOCATION: Nucleus {ECO:0000269|PubMed:19864460, ECO:0000305|PubMed:20695905}. Cytoplasm {ECO:0000269|PubMed:19864460}. Note=Shuttles between the nucleus and the cytoplasm in a transcription- and XPO1/CRM1-independent manner, most probably in complex with the cleavage factor Im complex (CFIm) (PubMed:19864460). {ECO:0000269|PubMed:19864460}.	Nuclear
P50416	CPT1A	7|8|7	22	7.33	0|0|0	1	73.33	0	1.25698	SUBCELLULAR LOCATION: Mitochondrion outer membrane {ECO:0000269|PubMed:11350182, ECO:0000269|PubMed:14517221}; Multi-pass membrane protein {ECO:0000255}.	Other
P52943	CRIP2	0|0|1	1	0.33	0|0|0	0	3.33	0.24	0.977654		Other
Q14194	CRMP1	2|1|0	3	1	0|0|0	0.33	10	0.15	18.2961	SUBCELLULAR LOCATION: Cytoplasm {ECO:0000269|PubMed:11562390}. Cytoplasm, cytoskeleton, microtubule organizing center, centrosome {ECO:0000269|PubMed:11562390}. Cytoplasm, cytoskeleton, spindle {ECO:0000269|PubMed:11562390}. Cell projection, growth cone {ECO:0000250|UniProtKB:P97427}. Cytoplasm, cytoskeleton {ECO:0000250|UniProtKB:P97427}. Perikaryon {ECO:0000250|UniProtKB:P97427}. Note=Associate…	Other
Q9BZJ0	CRNKL1	0|1|1	2	0.67	0|0|0	0	6.67	0.24	12.8492	SUBCELLULAR LOCATION: Nucleus {ECO:0000269|PubMed:11991638, ECO:0000269|PubMed:12801913, ECO:0000269|PubMed:28076346, ECO:0000269|PubMed:28502770}. Nucleus speckle {ECO:0000269|PubMed:12084575}. Note=Colocalizes with core spliceosomal snRNP proteins (PubMed:12084575). {ECO:0000269|PubMed:12084575}.	Nuclear
O75718	CRTAP	2|0|3	5	1.67	0|0|0	0.67	16.67	0.04	1.53631	SUBCELLULAR LOCATION: Secreted, extracellular space, extracellular matrix {ECO:0000250}.	Other
P02511	CRYAB	5|8|8	21	7	0|0|0	1	70	0	1.25698	SUBCELLULAR LOCATION: Cytoplasm {ECO:0000269|PubMed:19464326, ECO:0000269|PubMed:28493373}. Nucleus {ECO:0000269|PubMed:19464326}. Secreted {ECO:0000269|PubMed:32272059}. Lysosome {ECO:0000250|UniProtKB:P23927}. Note=Translocates to the nucleus during heat shock and resides in sub-nuclear structures known as SC35 speckles or nuclear splicing speckles (PubMed:19464326). Localizes at the Z-bands an…	Nuclear
O75534	CSDE1	2|5|6	13	4.33	0|0|0	1	43.33	0	26.676	SUBCELLULAR LOCATION: Cytoplasm. Cytoplasm, Stress granule {ECO:0000305|PubMed:29395067}. Cytoplasm, P-body {ECO:0000269|PubMed:32354837}.	Other
P55060	CSE1L	6|6|12	24	8	0|0|0	1	80	0	44.4134	SUBCELLULAR LOCATION: Cytoplasm {ECO:0000269|PubMed:9323134}. Nucleus {ECO:0000269|PubMed:9323134}. Note=Shuttles between the nucleus and the cytoplasm. {ECO:0000269|PubMed:9323134}.	Nuclear
P41240	CSK	0|0|1	1	0.33	0|0|0	0	3.33	0.24	7.40223	SUBCELLULAR LOCATION: Cytoplasm {ECO:0000250}. Cell membrane {ECO:0000250}. Note=Mainly cytoplasmic, also present in lipid rafts. {ECO:0000250}.	Other
P02662	CSN1S1	0|1|0	1	0.33	0|2|0	0	0.5	0.24		SUBCELLULAR LOCATION: Secreted.	Other
P48729	CSNK1A1	1|0|1	2	0.67	0|0|0	0	6.67	0.24	9.77654	SUBCELLULAR LOCATION: Cytoplasm {ECO:0000269|PubMed:1409656}. Cytoplasm, cytoskeleton, microtubule organizing center, centrosome {ECO:0000269|PubMed:1409656}. Chromosome, centromere, kinetochore {ECO:0000269|PubMed:1409656}. Nucleus speckle {ECO:0000303|PubMed:18305108}. Cytoplasm, cytoskeleton, cilium basal body {ECO:0000250|UniProtKB:Q8BK63}. Cytoplasm, cytoskeleton, spindle {ECO:0000250|UniPro…	Nuclear
P68400	CSNK2A1	1|1|2	4	1.33	0|0|0	0.33	13.33	0.15	20.9497	SUBCELLULAR LOCATION: Nucleus {ECO:0000269|PubMed:23123191, ECO:0000269|PubMed:24962073}.	Nuclear
P21291	CSRP1	1|1|0	2	0.67	0|0|0	0	6.67	0.24	6.42458	SUBCELLULAR LOCATION: Nucleus {ECO:0000269|PubMed:26924529}.	Nuclear
Q16527	CSRP2	0|1|0	1	0.33	0|0|0	0	3.33	0.24	30.3073	SUBCELLULAR LOCATION: Nucleus {ECO:0000250}.	Nuclear
P35221	CTNNA1	0|0|1	1	0.33	0|0|0	0	3.33	0.24	15.9218	SUBCELLULAR LOCATION: Cytoplasm, cytoskeleton {ECO:0000250|UniProtKB:P26231}. Cell junction, adherens junction {ECO:0000269|PubMed:25653389}. Cell membrane {ECO:0000250|UniProtKB:P26231}; Peripheral membrane protein {ECO:0000305}; Cytoplasmic side {ECO:0000250|UniProtKB:P26231}. Cell junction {ECO:0000269|PubMed:12417594, ECO:0000269|PubMed:16184169}. Cytoplasm {ECO:0000250|UniProtKB:Q9PVF8}. Nuc…	Nuclear
O60716	CTNND1	0|1|3	4	1.33	0|0|0	0.33	13.33	0.11	13.8268	SUBCELLULAR LOCATION: Cell junction, adherens junction {ECO:0000269|PubMed:11896187}. Cytoplasm {ECO:0000269|PubMed:15240885, ECO:0000269|PubMed:17047063}. Nucleus {ECO:0000269|PubMed:11896187, ECO:0000269|PubMed:17115030}. Cell membrane {ECO:0000269|PubMed:15240885, ECO:0000269|PubMed:17047063}. Note=Interaction with GLIS2 promotes nuclear translocation (By similarity). Detected at cell-cell con…	Nuclear
P17812	CTPS1	2|1|1	4	1.33	0|0|0	0.33	13.33	0.15	43.5754	SUBCELLULAR LOCATION: Cytoplasm, cytosol {ECO:0000269|PubMed:25223282}. Note=Mainly cytosolic but when active detected in long filamentous structures (PubMed:25223282). Co-localizes with TNK2 in the cytosolic filaments (By similarity). {ECO:0000250|UniProtKB:P70698, ECO:0000269|PubMed:25223282}.	Other
P07339	CTSD	0|1|1	2	0.67	0|1|0	0	2	0.24	11.8715	SUBCELLULAR LOCATION: Lysosome. Melanosome. Secreted, extracellular space. Note=Identified by mass spectrometry in melanosome fractions from stage I to stage IV. In aortic samples, detected as an extracellular protein loosely bound to the matrix (PubMed:20551380). {ECO:0000269|PubMed:20551380}.	Other
Q14247	CTTN	17|7|3	27	9	0|0|0	1	90	0	44.4134	SUBCELLULAR LOCATION: Cytoplasm, cytoskeleton {ECO:0000269|PubMed:12151401}. Cell projection, lamellipodium {ECO:0000269|PubMed:12151401, ECO:0000269|PubMed:24574519}. Cell projection, ruffle. Cell projection, dendrite {ECO:0000250}. Cell projection {ECO:0000250|UniProtKB:Q66HL2}. Cell membrane {ECO:0000305|PubMed:17959782}; Peripheral membrane protein {ECO:0000305}; Cytoplasmic side {ECO:0000305…	Other
Q13616	CUL1	1|0|1	2	0.67	0|0|0	0	6.67	0.24	11.3128		Other	0.234
Q13619	CUL4A	0|0|1	1	0.33	0|0|0	0	3.33	0.24	23.324		Other	0.375
P00387	CYB5R3	0|2|2	4	1.33	0|0|0	0.67	13.33	0.06	8.93855	SUBCELLULAR LOCATION: [Isoform 1]: Endoplasmic reticulum membrane {ECO:0000269|PubMed:9639531}; Lipid-anchor {ECO:0000250|UniProtKB:P20070}; Cytoplasmic side {ECO:0000250|UniProtKB:P20070}. Mitochondrion outer membrane {ECO:0000305|PubMed:9639531}; Lipid-anchor {ECO:0000250|UniProtKB:P20070}; Cytoplasmic side {ECO:0000250|UniProtKB:P20070}.; SUBCELLULAR LOCATION: [Isoform 2]: Cytoplasm {ECO:00002…	Other
Q53TN4	CYBRD1	1|2|2	5	1.67	0|0|0	0.67	16.67	0.06	0.27933	SUBCELLULAR LOCATION: Cell membrane {ECO:0000269|PubMed:17068337}; Multi-pass membrane protein {ECO:0000269|PubMed:30272000}. Apical cell membrane {ECO:0000305|PubMed:12949720}; Multi-pass membrane protein {ECO:0000269|PubMed:30272000}. Note=Localized at the brush border of duodenal cells. {ECO:0000269|PubMed:12949720}.	Other
P08574	CYC1	2|2|1	5	1.67	0|0|0	0.67	16.67	0.06	2.65363	SUBCELLULAR LOCATION: Mitochondrion inner membrane {ECO:0000250|UniProtKB:P07143}; Single-pass membrane protein {ECO:0000250|UniProtKB:P07143}.	Other
Q7L576	CYFIP1	1|0|3	4	1.33	0|0|0	0.33	13.33	0.11	30.3073	SUBCELLULAR LOCATION: Cytoplasm {ECO:0000250|UniProtKB:Q7TMB8}. Cytoplasm, perinuclear region {ECO:0000250|UniProtKB:Q7TMB8}. Cell projection, lamellipodium {ECO:0000250|UniProtKB:Q7TMB8}. Cell projection, ruffle {ECO:0000250|UniProtKB:Q7TMB8}. Synapse, synaptosome {ECO:0000250|UniProtKB:Q7TMB8}. Note=Highly expressed in the perinuclear region (By similarity). Enriched in synaptosomes (By similar…	Other
Q9NUQ9	CYRIB	0|0|2	2	0.67	0|0|0	0.33	6.67	0.15		SUBCELLULAR LOCATION: Membrane {ECO:0000305}; Lipid-anchor {ECO:0000305}. Mitochondrion {ECO:0000269|PubMed:29059164}.	Other
P61803	DAD1	2|0|1	3	1	0|0|0	0.33	10	0.15	3.77095	SUBCELLULAR LOCATION: Endoplasmic reticulum membrane; Multi-pass membrane protein {ECO:0000305}.	Other
P51398	DAP3	0|0|2	2	0.67	0|0|0	0.33	6.67	0.15	13.4078	SUBCELLULAR LOCATION: Mitochondrion {ECO:0000269|PubMed:11162496, ECO:0000269|PubMed:20563667}.	Other
P14868	DARS1	10|13|17	40	13.33	0|0|0	1	133.33	0		SUBCELLULAR LOCATION: Cytoplasm, cytosol {ECO:0000269|PubMed:19289464}.	Other
Q96EP5	DAZAP1	0|1|1	2	0.67	0|0|0	0	6.67	0.24	22.2067	SUBCELLULAR LOCATION: Cytoplasm {ECO:0000269|PubMed:22001406}. Nucleus {ECO:0000269|PubMed:22001406}. Note=Predominantly cytoplasmic (By similarity). Nuclear at some stages of spermatozoides development. In midpachytene spermatocytes, it is localized in both the cytoplasm and the nuclei and is clearly excluded from the sex vesicles. In round spermatids, it localizes mainly in the nuclei, whereas …	Nuclear
Q16643	DBN1	18|14|16	48	16	0|0|0	1	160	0	28.4916	SUBCELLULAR LOCATION: Cytoplasm {ECO:0000269|PubMed:20215400, ECO:0000269|PubMed:28966017, ECO:0000269|PubMed:8838578}. Cell projection, dendrite {ECO:0000269|PubMed:8838578}. Cytoplasm, cell cortex {ECO:0000269|PubMed:20215400}. Cell junction {ECO:0000269|PubMed:20215400}. Cell projection, growth cone {ECO:0000250|UniProtKB:Q9QXS6}. Note=In the absence of antigen, evenly distributed throughout s…	Other
P11182	DBT	0|4|1	5	1.67	0|0|0	0.33	16.67	0.1	19.9721	SUBCELLULAR LOCATION: Mitochondrion matrix {ECO:0000250|UniProtKB:P11181}.	Other
P81605	DCD	1|1|1	3	1	1|0|1	0	1.5	0.24	38.9665	SUBCELLULAR LOCATION: Secreted {ECO:0000269|PubMed:11694882, ECO:0000269|PubMed:15340161, ECO:0000269|PubMed:25326458, ECO:0000269|PubMed:25946035, ECO:0000269|PubMed:36213313, ECO:0000269|PubMed:37453717, ECO:0000269|PubMed:9736629}.; SUBCELLULAR LOCATION: [Survival-promoting peptide]: Secreted {ECO:0000269|PubMed:9736629}.; SUBCELLULAR LOCATION: [DCD-1]: Secreted {ECO:0000305|PubMed:23426625}. …	Other
O15075	DCLK1	1|1|0	2	0.67	0|0|0	0	6.67	0.24	2.09497		Other
Q14203	DCTN1	2|3|6	11	3.67	0|0|0	1	36.67	0	32.4022	SUBCELLULAR LOCATION: Cytoplasm {ECO:0000269|PubMed:17828277}. Cytoplasm, cytoskeleton {ECO:0000269|PubMed:17828277, ECO:0000269|PubMed:22777741, ECO:0000269|PubMed:25774020, ECO:0000269|PubMed:26972003}. Cytoplasm, cytoskeleton, microtubule organizing center, centrosome {ECO:0000269|PubMed:14654843, ECO:0000269|PubMed:20719959, ECO:0000269|PubMed:23985322, ECO:0000269|PubMed:25774020}. Cytoplasm…	Nuclear
P39656	DDOST	1|1|4	6	2	0|0|0	0.33	20	0.1	20.6704	SUBCELLULAR LOCATION: Endoplasmic reticulum membrane {ECO:0000250|UniProtKB:Q29381}; Single-pass type I membrane protein {ECO:0000250|UniProtKB:Q29381}.	Other
Q92499	DDX1	4|2|3	9	3	0|0|0	1	30	0	46.2291	SUBCELLULAR LOCATION: Nucleus. Cytoplasm. Cytoplasmic granule. Cytoplasm, cytosol {ECO:0000250|UniProtKB:Q91VR5}. Mitochondrion {ECO:0000250|UniProtKB:Q91VR5}. Note=Localized with MBNL1, TIAL1 and YBX1 in stress granules upon stress. Localized with CSTF2 in cleavage bodies. Forms large aggregates called DDX1 bodies. Relocalized into multiple foci (IR-induced foci or IRIF) after IR treatment, a pr…	Nuclear	0.188
Q92841	DDX17	7|8|10	25	8.33	0|0|0	1	83.33	0	73.0447	SUBCELLULAR LOCATION: Nucleus {ECO:0000269|PubMed:12138182, ECO:0000269|PubMed:12595555, ECO:0000269|PubMed:17226766, ECO:0000269|PubMed:17699760, ECO:0000269|PubMed:19995069, ECO:0000269|PubMed:22002106, ECO:0000269|PubMed:24581491, ECO:0000269|PubMed:25126784}. Nucleus, nucleolus {ECO:0000269|PubMed:17226766, ECO:0000269|PubMed:22002106}. Cytoplasm, cytosol {ECO:0000269|PubMed:25126784}. Note=I…	Nuclear	0.732
Q9NUU7	DDX19A	3|0|1	4	1.33	0|0|0	0.33	13.33	0.11	9.35754	SUBCELLULAR LOCATION: Cytoplasm {ECO:0000250|UniProtKB:Q9UMR2}. Nucleus, nucleoplasm {ECO:0000250|UniProtKB:Q9UMR2}. Note=Associates with the nuclear pore complex cytoplasmic fibrils. {ECO:0000250|UniProtKB:Q9UMR2}.	Nuclear
Q9NR30	DDX21	1|1|0	2	0.67	0|0|0	0	6.67	0.24	61.1732	SUBCELLULAR LOCATION: Nucleus, nucleolus {ECO:0000269|PubMed:11823437, ECO:0000269|PubMed:18180292, ECO:0000269|PubMed:23848194, ECO:0000269|PubMed:25260534, ECO:0000269|PubMed:25470060, ECO:0000269|PubMed:28790157, ECO:0000269|PubMed:8614622}. Nucleus, nucleoplasm {ECO:0000269|PubMed:11823437, ECO:0000269|PubMed:18180292, ECO:0000269|PubMed:25260534, ECO:0000269|PubMed:25470060, ECO:0000269|PubM…	Nuclear	0.179
Q9BUQ8	DDX23	0|0|3	3	1	0|0|0	0.33	10	0.11	20.1117	SUBCELLULAR LOCATION: Nucleus {ECO:0000269|PubMed:20858735, ECO:0000269|PubMed:28076779, ECO:0000269|PubMed:9409622}. Chromosome {ECO:0000269|PubMed:28076779}. Note=During transcription, accumulates at chromatin loci where unscheduled R-loops form and colocalizes with paused 'Ser-5'-phosphorlyated POLR2A/RNA polymerase II and kinase SRPK2. {ECO:0000269|PubMed:28076779}.	Nuclear	0.155
Q13838	DDX39B	5|2|6	13	4.33	0|0|0	1	43.33	0	55.8659	SUBCELLULAR LOCATION: Nucleus. Nucleus speckle. Cytoplasm. Note=Can translocate to the cytoplasm in the presence of MX1. TREX complex assembly seems to occur in regions surrounding nuclear speckles known as perispeckles.	Nuclear	0.225
O00571	DDX3X	7|8|11	26	8.67	0|0|0	1	86.67	0	69.5531	SUBCELLULAR LOCATION: Cell membrane {ECO:0000269|PubMed:23413191, ECO:0000269|PubMed:29899501}. Nucleus {ECO:0000269|PubMed:10329544, ECO:0000269|PubMed:15507209, ECO:0000269|PubMed:16818630, ECO:0000269|PubMed:18596238, ECO:0000269|PubMed:18636090, ECO:0000269|PubMed:22034099, ECO:0000269|PubMed:29899501, ECO:0000269|PubMed:30131165, ECO:0000269|PubMed:31575075}. Cytoplasm {ECO:0000269|PubMed:10…	Nuclear	0.243
Q86XP3	DDX42	0|0|2	2	0.67	0|0|0	0.33	6.67	0.15	27.7933	SUBCELLULAR LOCATION: Cytoplasm {ECO:0000269|PubMed:19377511}. Nucleus {ECO:0000269|PubMed:16397294, ECO:0000269|PubMed:19377511}.; SUBCELLULAR LOCATION: [Isoform 2]: Nucleus, Cajal body {ECO:0000269|PubMed:12234937}. Nucleus speckle {ECO:0000269|PubMed:12234937}.	Nuclear	0.161
Q7L014	DDX46	1|0|0	1	0.33	0|0|0	0	3.33	0.24	42.1788	SUBCELLULAR LOCATION: Nucleus speckle {ECO:0000269|PubMed:12234937}. Nucleus, Cajal body {ECO:0000269|PubMed:12234937}. Note=Present in Cajal bodies (CBs) and nuclear speckles. {ECO:0000269|PubMed:12234937}.	Nuclear	0.157
P17844	DDX5	19|12|18	49	16.33	0|0|0	1	163.33	0	73.743	SUBCELLULAR LOCATION: Nucleus {ECO:0000269|PubMed:22034099}. Nucleus, nucleolus {ECO:0000269|PubMed:10837141, ECO:0000269|PubMed:1996094}. Nucleus speckle {ECO:0000269|PubMed:24644279}. Cytoplasm {ECO:0000269|PubMed:22034099}. Note=During the G0 phase, predominantly located in the nucleus. Cytoplasmic levels increase during the G1/S phase. During the M phase, located at the vicinity of the conden…	Nuclear
P26196	DDX6	0|4|3	7	2.33	0|0|0	0.67	23.33	0.02	42.3184	SUBCELLULAR LOCATION: Cytoplasm, P-body {ECO:0000269|PubMed:16364915, ECO:0000269|PubMed:16699599, ECO:0000269|PubMed:20616046, ECO:0000269|PubMed:22915799, ECO:0000269|PubMed:25995375, ECO:0000269|PubMed:26184334, ECO:0000269|PubMed:31422817, ECO:0000269|PubMed:32354837}. Cytoplasm {ECO:0000269|PubMed:26184334, ECO:0000269|PubMed:28216671}. Nucleus {ECO:0000269|PubMed:26184334, ECO:0000269|PubMe…	Nuclear	0.22
P35659	DEK	1|3|2	6	2	0|0|0	0.67	20	0.04	26.9553	SUBCELLULAR LOCATION: Nucleus {ECO:0000269|PubMed:17524367, ECO:0000269|PubMed:19695025}. Note=Enriched in regions where chromatin is decondensed or sparse in the interphase nuclei.	Nuclear
Q15392	DHCR24	2|2|1	5	1.67	0|0|0	0.67	16.67	0.06	1.25698	SUBCELLULAR LOCATION: Endoplasmic reticulum membrane {ECO:0000269|PubMed:11007892, ECO:0000269|PubMed:22010141}; Single-pass membrane protein {ECO:0000255}. Golgi apparatus membrane {ECO:0000269|PubMed:11007892}; Single-pass membrane protein {ECO:0000255}.	Other
Q9UBM7	DHCR7	1|1|3	5	1.67	0|0|0	0.33	16.67	0.11	8.37989	SUBCELLULAR LOCATION: Endoplasmic reticulum membrane {ECO:0000269|PubMed:9878250}; Multi-pass membrane protein {ECO:0000255}.	Other
P00374	DHFR	0|2|2	4	1.33	0|0|0	0.67	13.33	0.06	6.14525	SUBCELLULAR LOCATION: Mitochondrion {ECO:0000250|UniProtKB:P00375}. Cytoplasm {ECO:0000250|UniProtKB:P00375}.	Other	0.15
Q6IAN0	DHRS7B	0|0|1	1	0.33	0|0|0	0	3.33	0.24	3.63128	SUBCELLULAR LOCATION: Endoplasmic reticulum membrane {ECO:0000250|UniProtKB:Q5RJY4}; Single-pass type II membrane protein {ECO:0000250|UniProtKB:Q5RJY4}.	Other
O43143	DHX15	7|7|8	22	7.33	0|0|0	1	73.33	0	60.3352	SUBCELLULAR LOCATION: Nucleus {ECO:0000269|PubMed:12458796}. Nucleus, nucleolus {ECO:0000269|PubMed:12458796}.	Nuclear
Q7Z478	DHX29	1|2|1	4	1.33	0|0|0	0.33	13.33	0.15	15.2235	SUBCELLULAR LOCATION: Cytoplasm {ECO:0000255|HAMAP-Rule:MF_03068}.	Other
Q08211	DHX9	10|14|16	40	13.33	0|0|0	1	133.33	0	65.6425	SUBCELLULAR LOCATION: Nucleus {ECO:0000269|PubMed:10198287, ECO:0000269|PubMed:10207077, ECO:0000269|PubMed:11687588, ECO:0000269|PubMed:16375861, ECO:0000269|PubMed:17303075, ECO:0000269|PubMed:9162007}. Nucleus, nucleoplasm {ECO:0000269|PubMed:28221134}. Nucleus, nucleolus {ECO:0000269|PubMed:12429849}. Cytoplasm {ECO:0000269|PubMed:10198287, ECO:0000269|PubMed:10207077, ECO:0000269|PubMed:1637…	Nuclear	0.175
O60610	DIAPH1	3|0|2	5	1.67	0|0|0	0.67	16.67	0.04	17.7374	SUBCELLULAR LOCATION: Cell membrane {ECO:0000250|UniProtKB:O08808}. Cell projection, ruffle membrane {ECO:0000250|UniProtKB:O08808}. Cytoplasm, cytoskeleton {ECO:0000269|PubMed:24781755}. Cytoplasm, cytoskeleton, microtubule organizing center, centrosome {ECO:0000269|PubMed:24781755}. Cytoplasm, cytoskeleton, spindle {ECO:0000269|PubMed:24781755}. Cytoplasm {ECO:0000250|UniProtKB:O08808}. Nucleus…	Nuclear
O60832	DKC1	0|0|2	2	0.67	0|0|0	0.33	6.67	0.15	25.9777	SUBCELLULAR LOCATION: [Isoform 1]: Nucleus, nucleolus {ECO:0000269|PubMed:10556300, ECO:0000269|PubMed:10591218, ECO:0000269|PubMed:12429849}. Nucleus, Cajal body {ECO:0000250|UniProtKB:P40615}.; SUBCELLULAR LOCATION: [Isoform 3]: Cytoplasm {ECO:0000269|PubMed:21820037}.	Nuclear	0.158
P31689	DNAJA1	1|3|2	6	2	0|0|0	0.67	20	0.04	33.9385	SUBCELLULAR LOCATION: Membrane {ECO:0000305|PubMed:10816573}; Lipid-anchor {ECO:0000305|PubMed:10816573}. Cytoplasm {ECO:0000269|PubMed:10816573}. Microsome {ECO:0000250}. Nucleus {ECO:0000269|PubMed:10816573}. Cytoplasm, perinuclear region {ECO:0000269|PubMed:10816573}. Mitochondrion {ECO:0000250}. Note=Primarily associated with microsomes. A minor proportion is associated with mitochondria (By …	Nuclear
O60884	DNAJA2	0|2|2	4	1.33	0|0|0	0.67	13.33	0.06	29.3296	SUBCELLULAR LOCATION: Membrane {ECO:0000305}; Lipid-anchor {ECO:0000305}.	Other
Q9UBS4	DNAJB11	3|0|0	3	1	0|0|0	0.33	10	0.11	16.3408	SUBCELLULAR LOCATION: Endoplasmic reticulum lumen {ECO:0000269|PubMed:10827079, ECO:0000269|PubMed:15195998, ECO:0000269|PubMed:15525676, ECO:0000269|PubMed:15544163}. Note=Associated with the ER membrane in a C-terminally epitope-tagged construct.	Other
O75190	DNAJB6	1|3|2	6	2	0|0|0	0.67	20	0.04	7.82123	SUBCELLULAR LOCATION: Cytoplasm, perinuclear region {ECO:0000269|PubMed:10954706}. Nucleus {ECO:0000269|PubMed:10954706}. Cytoplasm, myofibril, sarcomere, Z line {ECO:0000269|PubMed:22366786}.	Nuclear
Q13217	DNAJC3	0|0|1	1	0.33	0|0|0	0	3.33	0.24	2.93296	SUBCELLULAR LOCATION: Endoplasmic reticulum {ECO:0000250}.	Other
Q99615	DNAJC7	0|0|1	1	0.33	0|0|0	0	3.33	0.24	20.9497	SUBCELLULAR LOCATION: Cytoplasm {ECO:0000269|PubMed:11573955, ECO:0000269|PubMed:12853476}. Nucleus {ECO:0000269|PubMed:11573955}. Cytoplasm, cytoskeleton {ECO:0000250|UniProtKB:Q9QYI3}. Note=Colocalizes with NR1I3 to microtubules. {ECO:0000250|UniProtKB:Q9QYI3}.	Nuclear
O00429	DNM1L	2|2|1	5	1.67	0|0|0	0.67	16.67	0.06	17.0391	SUBCELLULAR LOCATION: Cytoplasm, cytosol {ECO:0000269|PubMed:11514614, ECO:0000269|PubMed:12618434, ECO:0000269|PubMed:9786947}. Golgi apparatus {ECO:0000269|PubMed:20688057, ECO:0000269|PubMed:9348079, ECO:0000269|PubMed:9570752}. Endomembrane system {ECO:0000269|PubMed:11514614, ECO:0000269|PubMed:9348079, ECO:0000269|PubMed:9472031, ECO:0000269|PubMed:9570752}; Peripheral membrane protein. Mit…	Other
P50570	DNM2	0|1|3	4	1.33	0|0|0	0.33	13.33	0.11	15.7821	SUBCELLULAR LOCATION: Cytoplasm, cytoskeleton {ECO:0000269|PubMed:15731758}. Cytoplasmic vesicle, clathrin-coated vesicle {ECO:0000269|PubMed:15731758}. Cell projection, uropodium {ECO:0000269|PubMed:18480402}. Endosome {ECO:0000269|PubMed:15731758}. Cytoplasm, cytoskeleton, microtubule organizing center, centrosome {ECO:0000269|PubMed:16227997}. Cytoplasm, cytoskeleton, microtubule organizing ce…	Other
Q96N67	DOCK7	1|0|0	1	0.33	0|0|0	0	3.33	0.24	14.3855	SUBCELLULAR LOCATION: Cell projection, axon {ECO:0000269|PubMed:16982419}. Note=Enriched in the developing axons of hippocampal neurons.	Other
O60762	DPM1	2|1|2	5	1.67	0|0|0	0.67	16.67	0.06	14.9441	SUBCELLULAR LOCATION: Endoplasmic reticulum {ECO:0000305|PubMed:10835346}.	Other
Q9P2X0	DPM3	1|0|0	1	0.33	0|0|0	0	3.33	0.24	1.53631	SUBCELLULAR LOCATION: Endoplasmic reticulum membrane; Multi-pass membrane protein.	Other
Q14195	DPYSL3	11|12|14	37	12.33	0|0|0	1	123.33	0	19.9721	SUBCELLULAR LOCATION: Cytoplasm {ECO:0000250}. Cell projection, growth cone {ECO:0000250}. Note=Colocalizes with synaptic vesicle protein 2 in the central region of the growth cone. {ECO:0000250}.	Other
Q02413	DSG1	0|4|0	4	1.33	0|3|0	0.33	1.33	0.24	16.2011	SUBCELLULAR LOCATION: Cell membrane {ECO:0000250|UniProtKB:Q7TSF1}; Single-pass type I membrane protein {ECO:0000250|UniProtKB:Q7TSF1}. Cell junction, desmosome {ECO:0000269|PubMed:34368962}. Cytoplasm {ECO:0000269|PubMed:34368962}. Nucleus {ECO:0000269|PubMed:34368962}.	Nuclear
P15924	DSP	2|18|0	20	6.67	1|9|1	0.33	1.82	0.24	45.8101	SUBCELLULAR LOCATION: Cell junction, desmosome {ECO:0000269|PubMed:20859650, ECO:0000269|PubMed:25208567}. Cell membrane {ECO:0000250|UniProtKB:E9Q557}. Cytoplasm {ECO:0000269|PubMed:25208567}. Note=Localizes to desmosome precursor particles in the cytoplasm. {ECO:0000269|PubMed:25208567}.	Other
P60981	DSTN	1|0|1	2	0.67	0|0|0	0	6.67	0.24	18.2961		Other
P23919	DTYMK	2|0|0	2	0.67	0|0|0	0.33	6.67	0.15	2.09497		Other
P51452	DUSP3	1|0|0	1	0.33	0|0|0	0	3.33	0.24	2.65363	SUBCELLULAR LOCATION: Nucleus {ECO:0000269|PubMed:10224087, ECO:0000269|PubMed:27346674}.	Nuclear
Q14204	DYNC1H1	21|29|52	102	34	0|0|0	1	340	0	48.1844	SUBCELLULAR LOCATION: Cytoplasm, cytoskeleton {ECO:0000305|PubMed:36071160}.	Other
Q13409	DYNC1I2	26|27|36	89	29.67	0|0|0	1	296.67	0	22.7654	SUBCELLULAR LOCATION: Cytoplasm, cytoskeleton {ECO:0000305|PubMed:36071160}. Cytoplasm {ECO:0000250|UniProtKB:O88487}. Note=Detected in the cytoplasm of pachytene spermatocytes. Localizes to the manchette in elongating spermatids. {ECO:0000250|UniProtKB:O88487}.	Other
Q9Y6G9	DYNC1LI1	0|0|1	1	0.33	0|0|0	0	3.33	0.24	14.6648	SUBCELLULAR LOCATION: Cytoplasm {ECO:0000250}. Chromosome, centromere, kinetochore {ECO:0000269|PubMed:19229290}. Cytoplasm, cytoskeleton, spindle pole {ECO:0000269|PubMed:19229290}. Recycling endosome membrane {ECO:0000269|PubMed:20026645}. Note=During interphase, localized in vesicles continuously moving from peripheral sorting endosomes in the cell towards the pericentrosomal endosomal recycli…	Other
O43237	DYNC1LI2	1|0|1	2	0.67	0|0|0	0	6.67	0.24	15.2235	SUBCELLULAR LOCATION: Cytoplasm, cytoskeleton {ECO:0000305|PubMed:36071160}.	Other
P63167	DYNLL1	3|2|1	6	2	0|0|0	0.67	20	0.04	33.5196	SUBCELLULAR LOCATION: Cytoplasm, cytoskeleton, microtubule organizing center, centrosome {ECO:0000269|PubMed:14654843}. Chromosome {ECO:0000269|PubMed:37696958}. Cytoplasm, cytoskeleton {ECO:0000269|PubMed:20921139}. Nucleus {ECO:0000269|PubMed:15891768}. Mitochondrion {ECO:0000269|PubMed:18084006}. Note=Upon induction of apoptosis translocates together with BCL2L11 to mitochondria (PubMed:180840…	Nuclear
P63172	DYNLT1	2|2|2	6	2	0|0|0	1	20	0	7.5419	SUBCELLULAR LOCATION: Golgi apparatus {ECO:0000250}. Cytoplasm {ECO:0000250}. Cytoplasm, cytoskeleton, spindle {ECO:0000250}. Note=Localizes to mitotic spindles. {ECO:0000250}.	Other
Q15125	EBP	0|2|1	3	1	0|0|0	0.33	10	0.15	6.56425	SUBCELLULAR LOCATION: Endoplasmic reticulum membrane {ECO:0000269|PubMed:10406945}; Multi-pass membrane protein {ECO:0000305}. Nucleus envelope {ECO:0000269|PubMed:10406945}. Cytoplasmic vesicle {ECO:0000269|PubMed:10406945}. Note=During interphase, detected on the endoplasmic reticulum and the nuclear envelope. During mitosis, detected on cytoplasmic vesicles. {ECO:0000269|PubMed:10406945}.	Nuclear
Q5VYK3	ECPAS	1|0|2	3	1	0|0|0	0.33	10	0.15		SUBCELLULAR LOCATION: Endoplasmic reticulum {ECO:0000269|PubMed:15496406}. Endoplasmic reticulum-Golgi intermediate compartment {ECO:0000269|PubMed:15496406}. Endosome {ECO:0000269|PubMed:15496406}. Cytoplasm, cytoskeleton, microtubule organizing center, centrosome {ECO:0000269|PubMed:15496406}. Nucleus {ECO:0000269|PubMed:15496406}. Endosome, multivesicular body {ECO:0000269|PubMed:20682791}. Cy…	Nuclear
O43854	EDIL3	6|4|1	11	3.67	0|0|0	0.67	36.67	0.01	0.27933	SUBCELLULAR LOCATION: Secreted.	Other
P68104	EEF1A1	23|26|28	77	25.67	1|1|2	1	19.25	0	91.2011	SUBCELLULAR LOCATION: Cytoplasm {ECO:0000269|PubMed:19158340, ECO:0000269|PubMed:8650580}. Nucleus {ECO:0000269|PubMed:17177976, ECO:0000269|PubMed:8650580}. Nucleus, nucleolus {ECO:0000269|PubMed:8650580}. Cell membrane {ECO:0000269|PubMed:26497934}. Note=Colocalizes with DLC1 at actin-rich regions in the cell periphery (PubMed:19158340). Translocates together with ZPR1 from the cytoplasm to the…	Nuclear
P24534	EEF1B2	2|1|2	5	1.67	0|0|0	0.67	16.67	0.06	52.933		Other
P29692	EEF1D	7|6|8	21	7	0|0|0	1	70	0	49.3017	SUBCELLULAR LOCATION: [Isoform 2]: Nucleus {ECO:0000269|PubMed:21597468}.	Nuclear
O43324	EEF1E1	1|0|2	3	1	0|0|0	0.33	10	0.15	29.8883	SUBCELLULAR LOCATION: Cytoplasm {ECO:0000269|PubMed:15680327}. Cytoplasm, cytosol {ECO:0000269|PubMed:19289464}. Nucleus {ECO:0000269|PubMed:15680327}. Note=Cytoplasmic under growth arrest conditions. Translocated into the nucleus when growth resumes (S phase) and following DNA damage.	Nuclear
P26641	EEF1G	7|11|9	27	9	0|0|0	1	90	0	64.3855		Other
P13639	EEF2	13|17|16	46	15.33	0|0|1	1	46	0	68.1564	SUBCELLULAR LOCATION: Cytoplasm {ECO:0000269|PubMed:25064856}. Nucleus {ECO:0000269|PubMed:24648518}. Note=Phosphorylation by CSK promotes cleavage and SUMOylation-dependent nuclear translocation of the C-terminal cleavage product. {ECO:0000269|PubMed:24648518}.	Nuclear	0.311
Q9BUP0	EFHD1	1|0|0	1	0.33	0|0|0	0	3.33	0.24	16.6201	SUBCELLULAR LOCATION: Mitochondrion inner membrane {ECO:0000250|UniProtKB:Q9D4J1}.	Other
Q96C19	EFHD2	2|0|1	3	1	0|0|0	0.33	10	0.15	19.4134	SUBCELLULAR LOCATION: Membrane raft {ECO:0000250}. Note=In a mouse immature B-cell line WEHI-231. {ECO:0000250}.	Other
Q15029	EFTUD2	1|1|3	5	1.67	0|0|0	0.33	16.67	0.11	53.2123	SUBCELLULAR LOCATION: Nucleus {ECO:0000269|PubMed:20858735, ECO:0000269|PubMed:26912367, ECO:0000269|PubMed:28076346, ECO:0000269|PubMed:28502770, ECO:0000269|PubMed:28781166, ECO:0000269|PubMed:29301961, ECO:0000269|PubMed:29360106, ECO:0000269|PubMed:29361316, ECO:0000269|PubMed:30315277, ECO:0000269|PubMed:30705154}.	Nuclear	0.171
P00533	EGFR	1|1|3	5	1.67	0|0|0	0.33	16.67	0.11	4.46927	SUBCELLULAR LOCATION: Cell membrane {ECO:0000269|PubMed:17182860, ECO:0000269|PubMed:20462955, ECO:0000269|PubMed:23589287, ECO:0000269|PubMed:27153536, ECO:0000269|PubMed:2790960, ECO:0000269|PubMed:35538033}; Single-pass type I membrane protein {ECO:0000269|PubMed:27153536}. Endoplasmic reticulum membrane {ECO:0000269|PubMed:27153536}; Single-pass type I membrane protein. Golgi apparatus membra…	Nuclear
Q9NZN4	EHD2	1|1|1	3	1	0|0|0	0	10	0.24	1.53631	SUBCELLULAR LOCATION: Cell membrane {ECO:0000269|PubMed:17233914}; Peripheral membrane protein {ECO:0000250|UniProtKB:Q8BH64}; Cytoplasmic side {ECO:0000250|UniProtKB:Q8BH64}. Membrane, caveola {ECO:0000269|PubMed:22323287}; Peripheral membrane protein {ECO:0000250|UniProtKB:Q8BH64}; Cytoplasmic side {ECO:0000250|UniProtKB:Q8BH64}. Endosome membrane {ECO:0000250|UniProtKB:Q4V8H8}; Peripheral memb…	Other
Q9NZN3	EHD3	0|0|1	1	0.33	0|0|0	0	3.33	0.24	0.698324	SUBCELLULAR LOCATION: Recycling endosome membrane {ECO:0000269|PubMed:17233914}; Peripheral membrane protein {ECO:0000305}; Cytoplasmic side {ECO:0000305}. Cell membrane {ECO:0000269|PubMed:17233914}; Peripheral membrane protein {ECO:0000305}; Cytoplasmic side {ECO:0000305}. Cell projection, cilium membrane {ECO:0000269|PubMed:25686250}; Peripheral membrane protein {ECO:0000305}; Cytoplasmic side…	Other
Q9H223	EHD4	8|9|10	27	9	0|0|0	1	90	0	1.67598	SUBCELLULAR LOCATION: Early endosome membrane {ECO:0000269|PubMed:18331452}; Peripheral membrane protein {ECO:0000305}; Cytoplasmic side {ECO:0000305}. Recycling endosome membrane {ECO:0000269|PubMed:18331452}; Peripheral membrane protein {ECO:0000305}; Cytoplasmic side {ECO:0000305}. Cell membrane {ECO:0000250|UniProtKB:Q9EQP2}; Peripheral membrane protein {ECO:0000305}; Cytoplasmic side {ECO:00…	Other
O14602	EIF1AY	1|0|0	1	0.33	0|0|0	0	3.33	0.24	21.9274	SUBCELLULAR LOCATION: Cytoplasm {ECO:0000305}.	Other
P19525	EIF2AK2	0|2|2	4	1.33	0|0|0	0.67	13.33	0.06	10.6145	SUBCELLULAR LOCATION: Cytoplasm {ECO:0000269|PubMed:15121867, ECO:0000269|PubMed:21029237, ECO:0000269|PubMed:22214662}. Nucleus {ECO:0000269|PubMed:21029237, ECO:0000269|PubMed:21072047}. Cytoplasm, perinuclear region {ECO:0000269|PubMed:15121867}. Note=Nuclear localization is elevated in acute leukemia, myelodysplastic syndrome (MDS), melanoma, breast, colon, prostate and lung cancer patient sa…	Nuclear
Q14232	EIF2B1	1|1|1	3	1	0|0|0	0	10	0.24	4.18994	SUBCELLULAR LOCATION: Cytoplasm, cytosol {ECO:0000250|UniProtKB:Q9USP0}.	Other
Q9NR50	EIF2B3	1|0|1	2	0.67	0|0|0	0	6.67	0.24	5.30726	SUBCELLULAR LOCATION: Cytoplasm, cytosol {ECO:0000250|UniProtKB:P56288}.	Other
P05198	EIF2S1	2|3|5	10	3.33	0|0|0	1	33.33	0	33.5196	SUBCELLULAR LOCATION: Cytoplasm, Stress granule {ECO:0000250|UniProtKB:Q6ZWX6}. Cytoplasm, cytosol {ECO:0000250|UniProtKB:P56286}. Mitochondrion {ECO:0000269|PubMed:38340717}. Note=Colocalizes with NANOS3 in the stress granules (By similarity). Relocalizes to the surface of mitochondria in response to mitochondrial damage and phosphorylation by EIF2AK1/HRI (PubMed:38340717). {ECO:0000250|UniProtK…	Other
P20042	EIF2S2	4|4|5	13	4.33	0|0|0	1	43.33	0	24.581	SUBCELLULAR LOCATION: Cytoplasm, cytosol {ECO:0000250|UniProtKB:P56329}.	Other	0.231
P41091	EIF2S3	1|0|5	6	2	0|0|0	0.33	20	0.1	37.7095	SUBCELLULAR LOCATION: Cytoplasm, cytosol {ECO:0000250|UniProtKB:Q09130}.	Other
Q14152	EIF3A	5|6|10	21	7	0|0|0	1	70	0	40.0838	SUBCELLULAR LOCATION: Cytoplasm {ECO:0000255|HAMAP-Rule:MF_03000, ECO:0000269|PubMed:9150439}.	Other	0.261
P55884	EIF3B	5|5|9	19	6.33	0|0|0	1	63.33	0	39.3855	SUBCELLULAR LOCATION: Cytoplasm {ECO:0000255|HAMAP-Rule:MF_03001}. Cytoplasm, Stress granule {ECO:0000269|PubMed:17984221}. Note=Localizes to stress granules following cellular stress. {ECO:0000269|PubMed:17984221}.	Other	0.172
B5ME19	EIF3CL	4|8|9	21	7	0|0|0	1	70	0	38.2682	SUBCELLULAR LOCATION: Cytoplasm {ECO:0000250|UniProtKB:Q99613}.	Other
O15371	EIF3D	2|0|3	5	1.67	0|0|0	0.67	16.67	0.04	34.7765	SUBCELLULAR LOCATION: Cytoplasm {ECO:0000255|HAMAP-Rule:MF_03003}.	Other
P60228	EIF3E	2|2|10	14	4.67	0|0|0	1	46.67	0	29.1899	SUBCELLULAR LOCATION: Cytoplasm. Nucleus, PML body.	Nuclear
O00303	EIF3F	2|2|2	6	2	0|0|0	1	20	0	37.9888	SUBCELLULAR LOCATION: Cytoplasm {ECO:0000255|HAMAP-Rule:MF_03005}.	Other
O75821	EIF3G	3|3|4	10	3.33	0|0|0	1	33.33	0	40.3631	SUBCELLULAR LOCATION: Cytoplasm {ECO:0000255|HAMAP-Rule:MF_03006}. Nucleus {ECO:0000255|HAMAP-Rule:MF_03006, ECO:0000269|PubMed:17094969}. Cytoplasm, perinuclear region {ECO:0000255|HAMAP-Rule:MF_03006, ECO:0000269|PubMed:17094969}. Note=Colocalizes with AIFM1 in the nucleus and perinuclear region.	Nuclear
Q13347	EIF3I	2|2|3	7	2.33	0|0|0	1	23.33	0	39.1061	SUBCELLULAR LOCATION: Cytoplasm {ECO:0000255|HAMAP-Rule:MF_03008}.	Other	0.285
Q9Y262	EIF3L	4|2|6	12	4	0|0|0	1	40	0	28.4916	SUBCELLULAR LOCATION: Cytoplasm {ECO:0000255|HAMAP-Rule:MF_03011}.	Other
Q7L2H7	EIF3M	1|1|1	3	1	0|0|0	0	10	0.24	22.6257	SUBCELLULAR LOCATION: Cytoplasm {ECO:0000255|HAMAP-Rule:MF_03012}.	Other
P60842	EIF4A1	13|15|16	44	14.67	0|0|0	1	146.67	0	66.8994		Other	0.999
P38919	EIF4A3	3|5|7	15	5	0|0|0	1	50	0	58.3799	SUBCELLULAR LOCATION: Nucleus {ECO:0000269|PubMed:10623621, ECO:0000269|PubMed:11991638, ECO:0000269|PubMed:22961380, ECO:0000269|PubMed:28076346, ECO:0000269|PubMed:28502770, ECO:0000269|PubMed:29301961}. Nucleus speckle {ECO:0000269|PubMed:10623621}. Cytoplasm {ECO:0000250|UniProtKB:Q3B8Q2}. Note=Nucleocytoplasmic shuttling protein. Travels to the cytoplasm as part of the exon junction complex …	Nuclear	0.743
Q04637	EIF4G1	11|12|12	35	11.67	0|0|0	1	116.67	0	40.9218	SUBCELLULAR LOCATION: Cytoplasm {ECO:0000269|PubMed:17984221}. Nucleus {ECO:0000269|PubMed:17984221}. Cytoplasm, Stress granule {ECO:0000269|PubMed:22872150}.	Nuclear	0.974
P78344	EIF4G2	2|0|3	5	1.67	0|0|0	0.67	16.67	0.04	16.6201		Other	0.364
P63241	EIF5A	1|0|0	1	0.33	0|0|0	0	3.33	0.24	49.162	SUBCELLULAR LOCATION: Cytoplasm {ECO:0000269|PubMed:10944119, ECO:0000269|PubMed:17187778, ECO:0000269|PubMed:19379712, ECO:0000269|PubMed:27306458, ECO:0000269|PubMed:8660923}. Nucleus {ECO:0000269|PubMed:10944119, ECO:0000269|PubMed:17187778, ECO:0000269|PubMed:19379712, ECO:0000269|PubMed:27306458, ECO:0000269|PubMed:8253832}. Endoplasmic reticulum membrane {ECO:0000269|PubMed:8660923}; Periph…	Nuclear
O60841	EIF5B	0|1|4	5	1.67	0|0|0	0.33	16.67	0.1	27.933	SUBCELLULAR LOCATION: Cytoplasm {ECO:0000250|UniProtKB:Q05D44}.	Other	0.196
Q15717	ELAVL1	3|3|4	10	3.33	0|0|0	1	33.33	0	44.9721	SUBCELLULAR LOCATION: Cytoplasm {ECO:0000269|PubMed:14517288, ECO:0000269|PubMed:17632515, ECO:0000269|PubMed:18285462, ECO:0000269|PubMed:19029303}. Nucleus {ECO:0000269|PubMed:14517288, ECO:0000269|PubMed:17632515, ECO:0000269|PubMed:18285462}. Cytoplasm, Stress granule {ECO:0000250|UniProtKB:P70372}. Cytoplasm, P-body {ECO:0000269|PubMed:29476152}. Note=Translocates into the cytoplasm followin…	Nuclear	0.59
Q8N766	EMC1	0|0|1	1	0.33	0|0|0	0	3.33	0.24	3.49162	SUBCELLULAR LOCATION: Endoplasmic reticulum membrane {ECO:0000269|PubMed:22119785}; Single-pass type I membrane protein {ECO:0000269|PubMed:32439656, ECO:0000269|PubMed:32459176}.	Other
Q15006	EMC2	0|0|2	2	0.67	0|0|0	0.33	6.67	0.15	1.11732	SUBCELLULAR LOCATION: Endoplasmic reticulum membrane {ECO:0000269|PubMed:22119785}; Peripheral membrane protein {ECO:0000269|PubMed:32439656, ECO:0000269|PubMed:32459176}; Cytoplasmic side {ECO:0000269|PubMed:22119785, ECO:0000269|PubMed:32439656}. Note=May also localize to the nuclear envelope. {ECO:0000250|UniProtKB:Q9CRD2}.	Other
Q9NPA0	EMC7	1|0|0	1	0.33	0|0|0	0	3.33	0.24	0.139665	SUBCELLULAR LOCATION: Endoplasmic reticulum membrane {ECO:0000269|PubMed:22119785}; Single-pass type I membrane protein {ECO:0000269|PubMed:32439656}.	Other
P50402	EMD	3|3|4	10	3.33	0|0|0	1	33.33	0	37.7095	SUBCELLULAR LOCATION: Nucleus inner membrane {ECO:0000269|PubMed:19167377}; Single-pass membrane protein; Nucleoplasmic side {ECO:0000269|PubMed:19167377}. Nucleus outer membrane. Note=Colocalized with BANF1 at the central region of the assembling nuclear rim, near spindle-attachment sites. The accumulation of different intermediates of prelamin-A/C (non-farnesylated or carboxymethylated farnesyl…	Nuclear
O00423	EML1	0|0|1	1	0.33	0|0|0	0	3.33	0.24	0.139665	SUBCELLULAR LOCATION: Cytoplasm {ECO:0000250|UniProtKB:Q05BC3}. Cytoplasm, perinuclear region {ECO:0000250|UniProtKB:Q05BC3}. Cytoplasm, cytoskeleton {ECO:0000269|PubMed:24859200, ECO:0000269|PubMed:25740311}. Note=Detected in cytoplasmic punctae. Co-localizes with microtubules (PubMed:24859200, PubMed:25740311). Enriched in perinuclear regions during interphase and in the region of spindle micro…	Other
P06733	ENO1	10|5|2	17	5.67	0|3|0	1	5.67	0	66.7598	SUBCELLULAR LOCATION: Cytoplasm {ECO:0000269|PubMed:10802057}. Cell membrane {ECO:0000269|PubMed:10802057}. Cytoplasm, myofibril, sarcomere, M line {ECO:0000269|PubMed:10802057}. Note=Can translocate to the plasma membrane in either the homodimeric (alpha/alpha) or heterodimeric (alpha/gamma) form. ENO1 is localized to the M line.; SUBCELLULAR LOCATION: [Isoform MBP-1]: Nucleus.	Nuclear
P29317	EPHA2	3|2|3	8	2.67	0|0|0	1	26.67	0	10.6145	SUBCELLULAR LOCATION: Cell membrane {ECO:0000269|PubMed:18794797, ECO:0000269|PubMed:19573808, ECO:0000269|PubMed:20223987, ECO:0000269|PubMed:20861311, ECO:0000269|PubMed:34067457}; Single-pass type I membrane protein {ECO:0000255}. Cell projection, ruffle membrane {ECO:0000269|PubMed:19573808}; Single-pass type I membrane protein {ECO:0000255}. Cell projection, lamellipodium membrane {ECO:00002…	Other	0.225
P07099	EPHX1	8|11|8	27	9	0|0|0	1	90	0	1.81564	SUBCELLULAR LOCATION: Microsome membrane {ECO:0000269|PubMed:24958911}; Single-pass type III membrane protein {ECO:0000255}. Endoplasmic reticulum membrane {ECO:0000250|UniProtKB:P07687}; Single-pass type III membrane protein {ECO:0000250|UniProtKB:P07687}.	Other
P07814	EPRS1	7|7|15	29	9.67	0|0|0	1	96.67	0		SUBCELLULAR LOCATION: Cytoplasm, cytosol {ECO:0000269|PubMed:10791971, ECO:0000269|PubMed:19289464, ECO:0000269|PubMed:3290852}. Membrane {ECO:0000269|PubMed:28178239}; Peripheral membrane protein {ECO:0000305|PubMed:19289464, ECO:0000305|PubMed:28178239}. Note=Translocates from cytosol to membranes upon phosphorylation at Ser-999. {ECO:0000269|PubMed:19289464, ECO:0000269|PubMed:28178239}.	Other
Q12929	EPS8	1|0|0	1	0.33	0|0|0	0	3.33	0.24	0.698324	SUBCELLULAR LOCATION: Cytoplasm, cell cortex {ECO:0000250}. Cell projection, ruffle membrane {ECO:0000250}. Cell projection, growth cone {ECO:0000250}. Cell projection, stereocilium {ECO:0000250, ECO:0000250|UniProtKB:Q08509}. Synapse, synaptosome {ECO:0000250}. Note=Localizes at the tips of the stereocilia of the inner and outer hair cells (By similarity). Localizes to the midzone of dividing ce…	Other
Q9NZ08	ERAP1	0|0|1	1	0.33	0|0|0	0	3.33	0.24	0.27933	SUBCELLULAR LOCATION: Endoplasmic reticulum membrane {ECO:0000305|PubMed:15908954}; Single-pass type II membrane protein {ECO:0000305|PubMed:15908954}.	Other
Q8IUD2	ERC1	0|1|0	1	0.33	0|0|0	0	3.33	0.24	16.0615	SUBCELLULAR LOCATION: Cytoplasm, cytoskeleton, microtubule organizing center, centrosome {ECO:0000269|PubMed:27224062}. Cytoplasm {ECO:0000250|UniProtKB:Q811U3}. Membrane {ECO:0000250}; Peripheral membrane protein {ECO:0000250}. Golgi apparatus membrane {ECO:0000250}; Peripheral membrane protein {ECO:0000250}. Presynaptic cell membrane {ECO:0000250|UniProtKB:Q811U3}. Note=Recruited on Golgi membr…	Other
O94905	ERLIN2	5|6|5	16	5.33	0|0|0	1	53.33	0	15.7821	SUBCELLULAR LOCATION: Endoplasmic reticulum membrane {ECO:0000269|PubMed:16835267, ECO:0000269|PubMed:17502376, ECO:0000269|PubMed:19240031}; Single-pass type II membrane protein {ECO:0000269|PubMed:16835267, ECO:0000269|PubMed:17502376, ECO:0000269|PubMed:19240031}. Note=Associated with lipid raft-like domains of the endoplasmic reticulum membrane.	Other
Q9BSJ8	ESYT1	0|0|1	1	0.33	0|0|0	0	3.33	0.24	24.162	SUBCELLULAR LOCATION: Endoplasmic reticulum membrane {ECO:0000269|PubMed:29469807}; Multi-pass membrane protein {ECO:0000255}. Cell membrane {ECO:0000269|PubMed:29469807}; Peripheral membrane protein {ECO:0000269|PubMed:29469807}. Note=Localizes primarily to the endoplasmic reticulum (PubMed:29469807). Recruited to sites of contact between the endoplasmic reticulum and the cell membrane in respon…	Other
P62495	ETF1	1|0|5	6	2	0|0|0	0.33	20	0.1	23.324	SUBCELLULAR LOCATION: Cytoplasm {ECO:0000269|PubMed:24486019}.	Other	0.242
P13804	ETFA	0|2|0	2	0.67	0|0|0	0.33	6.67	0.15	20.6704	SUBCELLULAR LOCATION: Mitochondrion matrix {ECO:0000305}.	Other
P38117	ETFB	0|0|1	1	0.33	0|0|0	0	3.33	0.24	10.3352	SUBCELLULAR LOCATION: Mitochondrion matrix {ECO:0000305|PubMed:25023281, ECO:0000305|PubMed:8504797}.	Other
Q01844	EWSR1	1|3|3	7	2.33	0|0|0	0.67	23.33	0.02	42.0391	SUBCELLULAR LOCATION: Nucleus {ECO:0000269|PubMed:16965792}. Cytoplasm {ECO:0000269|PubMed:16965792}. Cell membrane {ECO:0000269|PubMed:16965792}. Note=Relocates from cytoplasm to ribosomes upon PTK2B/FAK2 activation.	Nuclear
Q5RKV6	EXOSC6	1|0|1	2	0.67	0|0|0	0	6.67	0.24	25	SUBCELLULAR LOCATION: Cytoplasm {ECO:0000305}. Nucleus, nucleolus {ECO:0000305}. Nucleus {ECO:0000305}.	Nuclear
P15311	EZR	2|1|2	5	1.67	0|0|0	0.67	16.67	0.06	36.8715	SUBCELLULAR LOCATION: Apical cell membrane {ECO:0000269|PubMed:18046454}; Peripheral membrane protein {ECO:0000269|PubMed:18046454}; Cytoplasmic side {ECO:0000269|PubMed:18046454}. Cell projection {ECO:0000269|PubMed:18046454}. Cell projection, microvillus membrane {ECO:0000269|PubMed:18046454}; Peripheral membrane protein {ECO:0000269|PubMed:18046454}; Cytoplasmic side {ECO:0000269|PubMed:180464…	Other	0.187
Q01469	FABP5	0|1|0	1	0.33	0|1|0	0	1	0.24	14.8045	SUBCELLULAR LOCATION: Cytoplasm {ECO:0000269|PubMed:24692551, ECO:0000269|PubMed:8092987}. Nucleus {ECO:0000269|PubMed:24692551}. Synapse {ECO:0000250|UniProtKB:Q05816}. Postsynaptic density {ECO:0000250|UniProtKB:Q05816}. Secreted {ECO:0000250|UniProtKB:Q05816}. Note=Localizes primarily to the cytoplasm. Upon certain ligand binding, a conformation change exposes a nuclear localization motif and …	Nuclear
Q96CS3	FAF2	0|1|1	2	0.67	0|0|0	0	6.67	0.24	9.77654	SUBCELLULAR LOCATION: Cytoplasm {ECO:0000269|PubMed:12372427}. Lipid droplet {ECO:0000269|PubMed:19773358, ECO:0000269|PubMed:23297223}. Endoplasmic reticulum {ECO:0000269|PubMed:18711132, ECO:0000269|PubMed:23297223, ECO:0000269|PubMed:34739333}.	Other
Q6P587	FAHD1	0|0|1	1	0.33	0|0|0	0	3.33	0.24	0.837989	SUBCELLULAR LOCATION: Mitochondrion {ECO:0000269|PubMed:21878618}. Cytoplasm, cytosol {ECO:0000269|PubMed:21878618}.	Other
O95990	FAM107A	1|1|1	3	1	0|0|0	0	10	0.24		SUBCELLULAR LOCATION: Nucleus {ECO:0000269|PubMed:10564580, ECO:0000269|PubMed:11256614, ECO:0000269|PubMed:20543869, ECO:0000269|PubMed:28604741}. Cytoplasm, cytoskeleton, stress fiber {ECO:0000269|PubMed:20543869, ECO:0000269|PubMed:28604741}. Cell junction, focal adhesion {ECO:0000269|PubMed:20543869}. Cell projection, ruffle membrane {ECO:0000269|PubMed:20543869}. Synapse {ECO:0000250|UniProt…	Nuclear
Q9NZB2	FAM120A	1|1|0	2	0.67	0|0|0	0	6.67	0.24	22.2067	SUBCELLULAR LOCATION: Cytoplasm {ECO:0000269|PubMed:19015244}. Cell membrane {ECO:0000269|PubMed:19015244}; Peripheral membrane protein {ECO:0000305|PubMed:19015244}; Cytoplasmic side {ECO:0000305|PubMed:19015244}. Note=Translocates from the cytosol to plasma membrane after UV irradiation. {ECO:0000269|PubMed:19015244}.	Other
Q9NX05	FAM120C	0|0|1	1	0.33	0|0|0	0	3.33	0.24			Other
Q8NCA5	FAM98A	0|1|1	2	0.67	0|0|0	0	6.67	0.24	15.6425		Other
Q52LJ0	FAM98B	0|0|1	1	0.33	0|0|0	0	3.33	0.24	15.7821	SUBCELLULAR LOCATION: Nucleus {ECO:0000269|PubMed:24608264}. Cytoplasm {ECO:0000269|PubMed:18445686, ECO:0000269|PubMed:24608264}.	Nuclear
Q8WVX9	FAR1	0|0|1	1	0.33	0|0|0	0	3.33	0.24	3.63128	SUBCELLULAR LOCATION: Peroxisome membrane {ECO:0000269|PubMed:24108123}; Single-pass membrane protein {ECO:0000269|PubMed:24108123}.	Other
Q9Y285	FARSA	2|5|4	11	3.67	0|0|0	1	36.67	0	24.3017	SUBCELLULAR LOCATION: Cytoplasm {ECO:0000250|UniProtKB:Q505J8}.	Other
Q9NSD9	FARSB	1|1|1	3	1	0|0|0	0	10	0.24	19.4134	SUBCELLULAR LOCATION: Cytoplasm {ECO:0000305|PubMed:29573043}.	Other
P49327	FASN	18|15|25	58	19.33	0|0|0	1	193.33	0	60.8939	SUBCELLULAR LOCATION: Cytoplasm {ECO:0000269|PubMed:17081065}. Melanosome {ECO:0000269|PubMed:17081065}. Note=Identified by mass spectrometry in melanosome fractions from stage I to stage IV.	Other
P62861	FAU	2|2|1	5	1.67	0|0|0	0.67	16.67	0.06	44.6927	SUBCELLULAR LOCATION: [Small ribosomal subunit protein eS30]: Cytoplasm {ECO:0000269|PubMed:23636399}. Nucleus {ECO:0000269|PubMed:34318747}.	Nuclear
P22087	FBL	1|2|2	5	1.67	0|0|0	0.67	16.67	0.06	54.0503	SUBCELLULAR LOCATION: Nucleus, nucleolus {ECO:0000269|PubMed:14583623, ECO:0000269|PubMed:19208757, ECO:0000269|PubMed:2026646, ECO:0000269|PubMed:2414294, ECO:0000269|PubMed:24352239, ECO:0000269|PubMed:34516797}. Nucleus, nucleoplasm {ECO:0000250|UniProtKB:P35550}. Note=Fibrillar region of the nucleolus.	Nuclear
P22570	FDXR	1|0|0	1	0.33	0|0|0	0	3.33	0.24	3.07263	SUBCELLULAR LOCATION: Mitochondrion inner membrane {ECO:0000250|UniProtKB:P48360}; Peripheral membrane protein {ECO:0000305}.	Other
P39748	FEN1	3|5|4	12	4	0|0|0	1	40	0	32.4022	SUBCELLULAR LOCATION: [Isoform 1]: Nucleus, nucleolus. Nucleus, nucleoplasm. Note=Resides mostly in the nucleoli and relocalizes to the nucleoplasm upon DNA damage.; SUBCELLULAR LOCATION: [Isoform FENMIT]: Mitochondrion {ECO:0000255|HAMAP-Rule:MF_03140, ECO:0000269|PubMed:23675412}.	Nuclear
P07954	FH	1|1|2	4	1.33	0|0|0	0.33	13.33	0.15	10.1955	SUBCELLULAR LOCATION: [Isoform Mitochondrial]: Mitochondrion {ECO:0000269|PubMed:27037871}.; SUBCELLULAR LOCATION: [Isoform Cytoplasmic]: Cytoplasm, cytosol {ECO:0000269|PubMed:20231875, ECO:0000269|PubMed:22509282, ECO:0000269|PubMed:26237645, ECO:0000269|PubMed:27037871}. Nucleus {ECO:0000269|PubMed:20231875, ECO:0000269|PubMed:26237645}. Chromosome {ECO:0000269|PubMed:26237645}. Note=Transloca…	Nuclear
Q13642	FHL1	1|2|2	5	1.67	0|0|0	0.67	16.67	0.06	24.7207	SUBCELLULAR LOCATION: [Isoform 1]: Cytoplasm.; SUBCELLULAR LOCATION: [Isoform 3]: Cytoplasm. Nucleus.; SUBCELLULAR LOCATION: [Isoform 2]: Nucleus. Cytoplasm, cytosol. Note=Predominantly nuclear in myoblasts but is cytosolic in differentiated myotubes.	Nuclear
P20930	FLG	19|25|27	71	23.67	0|1|0	1	71	0	7.5419	SUBCELLULAR LOCATION: Cytoplasmic granule {ECO:0000269|PubMed:16710414}. Note=In the stratum granulosum of the epidermis, localized within keratohyalin granules (PubMed:1429717). In granular keratinocytes and in lower corneocytes, colocalizes with calpain-1/CAPN1 (PubMed:21531719). {ECO:0000269|PubMed:1429717, ECO:0000269|PubMed:21531719}.	Other
Q5D862	FLG2	1|1|0	2	0.67	0|1|1	0	1	0.24	21.3687	SUBCELLULAR LOCATION: Cytoplasm {ECO:0000269|PubMed:19384417}. Cytoplasmic granule {ECO:0000269|PubMed:19384417}. Note=In the stratum corneum of the epidermis, dispersed diffusely throughout the cytoplasm, while in the stratum granulosum, localized within keratohyalin granules (PubMed:19384417, PubMed:21531719). In granular keratinocytes and in lower corneocytes, colocalizes with calpain-1/CAPN1.…	Other
Q13045	FLII	8|10|12	30	10	0|0|0	1	100	0	11.3128	SUBCELLULAR LOCATION: Nucleus {ECO:0000250|UniProtKB:Q9JJ28}. Cytoplasm, cytoskeleton {ECO:0000250|UniProtKB:Q9JJ28}. Cytoplasm, cytoskeleton, microtubule organizing center, centrosome {ECO:0000250|UniProtKB:Q9JJ28}. Cell junction, focal adhesion {ECO:0000250|UniProtKB:Q9JJ28}. Note=Colocalizes to actin-rich structures in blastocysts and, together with HRAS, RHOA and CDC42, in migrating fibroblas…	Nuclear
P21333	FLNA	68|86|94	248	82.67	0|0|0	1	826.67	0	70.9497	SUBCELLULAR LOCATION: Cytoplasm, cell cortex {ECO:0000269|PubMed:16291724}. Cytoplasm, cytoskeleton {ECO:0000250|UniProtKB:Q8BTM8}. Perikaryon {ECO:0000250|UniProtKB:Q8BTM8}. Cell projection, growth cone {ECO:0000250|UniProtKB:Q8BTM8}. Note=Colocalizes with CPMR1 in the central region of DRG neuron growth cone (By similarity). Following SEMA3A stimulation of DRG neurons, colocalizes with F-actin …	Other
O75369	FLNB	2|1|0	3	1	0|0|0	0.33	10	0.15	58.2402	SUBCELLULAR LOCATION: [Isoform 1]: Cytoplasm, cell cortex. Cytoplasm, cytoskeleton. Cytoplasm, cytoskeleton, stress fiber. Cytoplasm, myofibril, sarcomere, Z line. Note=In differentiating myotubes, isoform 1, isoform 2 and isoform 3 are localized diffusely throughout the cytoplasm with regions of enrichment at the longitudinal actin stress fiber. In differentiated tubes, isoform 1 is also detecte…	Other
O75955	FLOT1	1|1|0	2	0.67	0|0|0	0	6.67	0.24	6.28492	SUBCELLULAR LOCATION: Cell membrane; Peripheral membrane protein {ECO:0000269|PubMed:20682791}. Endosome {ECO:0000269|PubMed:20682791}. Membrane, caveola {ECO:0000250|UniProtKB:O08917}; Peripheral membrane protein {ECO:0000250|UniProtKB:O08917}. Melanosome {ECO:0000269|PubMed:17081065}. Membrane raft {ECO:0000269|PubMed:25893292}. Note=Identified by mass spectrometry in melanosome fractions from …	Other
Q96PY5	FMNL2	0|1|0	1	0.33	0|0|0	0	3.33	0.24	1.11732	SUBCELLULAR LOCATION: Cytoplasm {ECO:0000250}.	Other
Q96AE4	FUBP1	1|0|1	2	0.67	0|0|0	0	6.67	0.24	33.5196	SUBCELLULAR LOCATION: Nucleus {ECO:0000305}.	Nuclear
Q96I24	FUBP3	0|1|3	4	1.33	0|0|0	0.33	13.33	0.11	29.6089	SUBCELLULAR LOCATION: Nucleus {ECO:0000305}.	Nuclear
P35637	FUS	4|3|1	8	2.67	0|0|0	0.67	26.67	0.02	59.7765	SUBCELLULAR LOCATION: Nucleus {ECO:0000269|PubMed:19251627, ECO:0000269|PubMed:19251628, ECO:0000269|PubMed:24204307, ECO:0000269|PubMed:25453086, ECO:0000269|PubMed:30354839}. Note=Displays a punctate pattern inside the nucleus and is excluded from nucleoli. {ECO:0000269|PubMed:25453086}.	Nuclear
P51114	FXR1	4|3|4	11	3.67	0|0|0	1	36.67	0	19.5531	SUBCELLULAR LOCATION: Cytoplasm, Cytoplasmic ribonucleoprotein granule {ECO:0000269|PubMed:32706158}. Cytoplasm, Stress granule {ECO:0000269|PubMed:20417602}. Cytoplasm {ECO:0000269|PubMed:30770808, ECO:0000269|PubMed:7781595, ECO:0000269|PubMed:9259278}. Cell projection, dendrite {ECO:0000250|UniProtKB:Q61584}. Cell projection, dendritic spine {ECO:0000250|UniProtKB:Q61584}. Cell projection, axo…	Nuclear
Q13283	G3BP1	3|6|7	16	5.33	0|0|0	1	53.33	0	49.3017	SUBCELLULAR LOCATION: Cytoplasm, cytosol {ECO:0000269|PubMed:20180778, ECO:0000269|PubMed:30510222}. Perikaryon {ECO:0000250|UniProtKB:P97855}. Cytoplasm, Stress granule {ECO:0000269|PubMed:12642610, ECO:0000269|PubMed:17210633, ECO:0000269|PubMed:20180778, ECO:0000269|PubMed:23953116, ECO:0000269|PubMed:27022092, ECO:0000269|PubMed:30404792, ECO:0000269|PubMed:32302570, ECO:0000269|PubMed:323025…	Nuclear
Q9UN86	G3BP2	0|0|1	1	0.33	0|0|0	0	3.33	0.24	29.8883	SUBCELLULAR LOCATION: Cytoplasm {ECO:0000269|PubMed:23279204, ECO:0000269|PubMed:30404792}. Cytoplasm, Stress granule {ECO:0000269|PubMed:23279204, ECO:0000269|PubMed:27022092, ECO:0000269|PubMed:30404792}.	Other	0.411
P11413	G6PD	0|3|1	4	1.33	0|0|0	0.33	13.33	0.11	12.4302	SUBCELLULAR LOCATION: Cytoplasm, cytosol {ECO:0000269|PubMed:35122041, ECO:0000269|PubMed:743300}. Membrane; Peripheral membrane protein {ECO:0000269|PubMed:743300}.	Other
P51570	GALK1	1|1|0	2	0.67	0|0|0	0	6.67	0.24	7.12291		Other
Q14697	GANAB	1|0|0	1	0.33	0|0|0	0	3.33	0.24	30.1676	SUBCELLULAR LOCATION: Endoplasmic reticulum {ECO:0000269|PubMed:33097077, ECO:0000305|PubMed:10929008}. Golgi apparatus {ECO:0000250|UniProtKB:P79403}. Melanosome {ECO:0000269|PubMed:17081065}. Note=Identified by mass spectrometry in melanosome fractions from stage I to stage IV. {ECO:0000269|PubMed:17081065}.	Other
P04406	GAPDH	4|3|7	14	4.67	1|0|2	1	4.67	0	63.9665	SUBCELLULAR LOCATION: Cytoplasm, cytosol {ECO:0000269|PubMed:12829261}. Nucleus {ECO:0000250|UniProtKB:P04797}. Cytoplasm, perinuclear region {ECO:0000269|PubMed:12829261}. Membrane {ECO:0000269|PubMed:12829261}. Cytoplasm, cytoskeleton {ECO:0000250|UniProtKB:P04797}. Note=Translocates to the nucleus following S-nitrosylation and interaction with SIAH1, which contains a nuclear localization signa…	Nuclear	0.453
P41250	GARS1	2|1|2	5	1.67	0|0|0	0.67	16.67	0.06		SUBCELLULAR LOCATION: Cytoplasm {ECO:0000269|PubMed:17035524}. Cell projection, axon {ECO:0000269|PubMed:17035524}. Secreted {ECO:0000250|UniProtKB:Q9CZD3}. Secreted, extracellular exosome {ECO:0000250|UniProtKB:Q9CZD3}. Note=In transfected COS7 cells, not detected in mitochondria, nor in Golgi apparatus (PubMed:17035524). Secreted by motor neuron, possibly through the exosome pathway (By similar…	Other
P22102	GART	0|3|3	6	2	0|0|0	0.67	20	0.02	46.9274		Other
Q04446	GBE1	0|0|2	2	0.67	0|0|0	0.33	6.67	0.15	2.51397		Other
P48507	GCLM	2|1|2	5	1.67	0|0|0	0.67	16.67	0.06	4.05028		Other
Q92616	GCN1	1|1|4	6	2	0|0|0	0.33	20	0.1	34.3575	SUBCELLULAR LOCATION: Cytoplasm {ECO:0000250|UniProtKB:E9PVA8}. Note=Associates with ribosomes in undifferentiated neuroblastoma cells and increases after neuronal differentiation. {ECO:0000250|UniProtKB:E9PVA8}.	Other
P14136	GFAP	30|36|36	102	34	0|0|0	1	340	0	51.257	SUBCELLULAR LOCATION: Cytoplasm {ECO:0000269|PubMed:12058025}. Note=Associated with intermediate filaments. {ECO:0000269|PubMed:12058025}.	Other
Q06210	GFPT1	1|1|0	2	0.67	0|0|0	0	6.67	0.24	8.65922		Other
O94808	GFPT2	1|1|5	7	2.33	0|0|0	0.33	23.33	0.1	2.23464		Other
Q13630	GFUS	0|0|1	1	0.33	0|0|0	0	3.33	0.24			Other
P17302	GJA1	4|2|1	7	2.33	0|0|0	0.67	23.33	0.03	1.39665	SUBCELLULAR LOCATION: Cell membrane {ECO:0000269|PubMed:22411987, ECO:0000269|PubMed:25398053}; Multi-pass membrane protein {ECO:0000255}. Cell junction, gap junction {ECO:0000269|PubMed:22411987, ECO:0000269|PubMed:25398053}. Endoplasmic reticulum {ECO:0000250|UniProtKB:P23242}. Note=Localizes at the intercalated disk (ICD) in cardiomyocytes and the proper localization at ICD is dependent on TME…	Other	0.189
Q9H4G4	GLIPR2	2|1|1	4	1.33	0|0|0	0.33	13.33	0.15	0.977654	SUBCELLULAR LOCATION: Golgi apparatus membrane {ECO:0000269|PubMed:11865038}; Lipid-anchor {ECO:0000269|PubMed:11865038}. Note=Binds lipid-enriched microdomains of Golgi membranes not only by ionic interactions but also through the myristate.	Other
O94925	GLS	4|8|8	20	6.67	0|0|0	1	66.67	0	7.5419	SUBCELLULAR LOCATION: [Isoform 1]: Mitochondrion {ECO:0000250|UniProtKB:P13264}. Cytoplasm, cytosol {ECO:0000269|PubMed:22228304}. Note=The 74-kDa cytosolic precursor is translocated into the mitochondria and processed via a 72-kDa intermediate to yield the mature 68- and 65-kDa subunits. {ECO:0000250|UniProtKB:P13264}.; SUBCELLULAR LOCATION: [Isoform 3]: Mitochondrion {ECO:0000269|PubMed:2222830…	Other
P00367	GLUD1	5|4|9	18	6	0|0|0	1	60	0	30.3073	SUBCELLULAR LOCATION: Mitochondrion {ECO:0000269|PubMed:19448744}. Endoplasmic reticulum {ECO:0000269|PubMed:19448744}. Note=Mostly translocates into the mitochondria, only a small amount of the protein localizes to the endoplasmic reticulum. {ECO:0000269|PubMed:19448744}.	Other
Q14344	GNA13	0|1|0	1	0.33	0|0|0	0	3.33	0.24	20.3911	SUBCELLULAR LOCATION: Cell membrane {ECO:0000269|PubMed:10747909}; Lipid-anchor {ECO:0000269|PubMed:10747909}. Melanosome {ECO:0000269|PubMed:17081065}. Cytoplasm {ECO:0000269|PubMed:10747909, ECO:0000269|PubMed:18703424}. Nucleus {ECO:0000269|PubMed:18703424}. Note=Identified by mass spectrometry in melanosome fractions from stage I to stage IV (PubMed:17081065). Detected in the cytoplasm of Ley…	Nuclear
P04899	GNAI2	1|1|2	4	1.33	0|0|0	0.33	13.33	0.15	22.2067	SUBCELLULAR LOCATION: Cytoplasm {ECO:0000269|PubMed:17635935}. Cytoplasm, cytoskeleton, microtubule organizing center, centrosome {ECO:0000269|PubMed:17635935}. Cell membrane {ECO:0000269|PubMed:17635935}. Membrane {ECO:0000305}; Lipid-anchor {ECO:0000305}. Note=Localizes in the centrosomes of interphase and mitotic cells. Detected at the cleavage furrow and/or the midbody.	Other
P63092	GNAS	4|5|5	14	4.67	0|0|0	1	46.67	0	28.9106	SUBCELLULAR LOCATION: Cytoplasmic vesicle, secretory vesicle {ECO:0000250}. Secreted {ECO:0000250}. Note=Neuroendocrine secretory granules. {ECO:0000250}.	Other
P62879	GNB2	3|3|4	10	3.33	0|0|0	1	33.33	0	21.0894	SUBCELLULAR LOCATION: Cytoplasm, perinuclear region {ECO:0000269|PubMed:16498633}. Cell membrane {ECO:0000269|PubMed:28219978}.	Other
Q9UBI6	GNG12	1|1|0	2	0.67	0|0|0	0	6.67	0.24	10.0559	SUBCELLULAR LOCATION: Cell membrane {ECO:0000305}; Lipid-anchor {ECO:0000305}; Cytoplasmic side {ECO:0000305}.	Other
P36915	GNL1	0|0|1	1	0.33	0|0|0	0	3.33	0.24	0.558659		Other
P46926	GNPDA1	0|2|1	3	1	0|0|0	0.33	10	0.15	2.7933	SUBCELLULAR LOCATION: Cytoplasm {ECO:0000250}.	Other
Q14789	GOLGB1	1|0|1	2	0.67	0|0|0	0	6.67	0.24	4.18994	SUBCELLULAR LOCATION: Golgi apparatus membrane; Single-pass type I membrane protein.	Other
Q9Y3E0	GOLT1B	1|0|0	1	0.33	0|0|0	0	3.33	0.24	0.418994	SUBCELLULAR LOCATION: Golgi apparatus membrane {ECO:0000269|PubMed:10406798}; Multi-pass membrane protein {ECO:0000269|PubMed:10406798}.	Other
O43292	GPAA1	0|1|1	2	0.67	0|0|0	0	6.67	0.24		SUBCELLULAR LOCATION: Endoplasmic reticulum membrane {ECO:0000269|PubMed:11483512}; Multi-pass membrane protein {ECO:0000269|PubMed:11483512}.	Other
O75487	GPC4	0|2|1	3	1	0|0|0	0.33	10	0.15	2.51397	SUBCELLULAR LOCATION: Cell membrane {ECO:0000250}; Lipid-anchor, GPI-anchor {ECO:0000250}; Extracellular side {ECO:0000250}.; SUBCELLULAR LOCATION: [Secreted glypican-4]: Secreted, extracellular space {ECO:0000250}.	Other
P06744	GPI	2|1|2	5	1.67	0|0|0	0.67	16.67	0.06	19.6927	SUBCELLULAR LOCATION: Cytoplasm {ECO:0000269|PubMed:11437381}. Secreted {ECO:0000269|PubMed:11437381}.	Other
Q13098	GPS1	1|0|1	2	0.67	0|0|0	0	6.67	0.24	9.35754	SUBCELLULAR LOCATION: Cytoplasm {ECO:0000269|PubMed:9535219}. Nucleus {ECO:0000269|PubMed:9535219}.	Nuclear
P28799	GRN	2|2|5	9	3	0|0|0	1	30	0	2.23464	SUBCELLULAR LOCATION: Secreted {ECO:0000269|PubMed:21092856, ECO:0000269|PubMed:26370502}. Lysosome {ECO:0000269|PubMed:21092856, ECO:0000269|PubMed:26370502, ECO:0000269|PubMed:28073925, ECO:0000269|PubMed:28541286, ECO:0000269|PubMed:28743268}. Note=Endocytosed by SORT1 and delivred to lysosomes (PubMed:21092856, PubMed:28073925). Targeted to lysosome by PSAP via M6PR and LRP1, in both biosynth…	Other
O60443	GSDME	1|0|1	2	0.67	0|0|0	0	6.67	0.24		SUBCELLULAR LOCATION: [Gasdermin-E, N-terminal]: Cell membrane {ECO:0000269|PubMed:28045099, ECO:0000269|PubMed:28459430}; Multi-pass membrane protein {ECO:0000250|UniProtKB:Q5Y4Y6}.; SUBCELLULAR LOCATION: [Gasdermin-E]: Cytoplasm, cytosol {ECO:0000269|PubMed:28045099}.	Other
P06396	GSN	5|3|2	10	3.33	0|0|0	1	33.33	0	6.84358	SUBCELLULAR LOCATION: [Isoform 2]: Cytoplasm, cytoskeleton.; SUBCELLULAR LOCATION: [Isoform 1]: Secreted.	Other
Q9Y2Q3	GSTK1	3|6|6	15	5	0|0|0	1	50	0	5.86592	SUBCELLULAR LOCATION: Peroxisome {ECO:0000269|PubMed:14742434}.	Other
P35269	GTF2F1	2|2|0	4	1.33	0|0|0	0.67	13.33	0.06	18.4358	SUBCELLULAR LOCATION: Nucleus.	Nuclear
P78347	GTF2I	5|5|5	15	5	0|0|0	1	50	0	43.5754	SUBCELLULAR LOCATION: Cytoplasm {ECO:0000269|PubMed:10373551}. Nucleus {ECO:0000255|PROSITE-ProRule:PRU00484, ECO:0000269|PubMed:10373551}. Note=Colocalizes with BTK in the cytoplasm.	Nuclear
Q9BZE4	GTPBP4	1|0|0	1	0.33	0|0|0	0	3.33	0.24	25.9777	SUBCELLULAR LOCATION: Nucleus, nucleolus {ECO:0000269|PubMed:11316846, ECO:0000269|PubMed:12429849, ECO:0000269|Ref.8}.	Nuclear
Q92522	H1-10	0|1|0	1	0.33	0|0|0	0	3.33	0.24		SUBCELLULAR LOCATION: Nucleus. Chromosome.	Nuclear
P16403	H1-2	2|1|1	4	1.33	0|0|0	0.33	13.33	0.15		SUBCELLULAR LOCATION: Nucleus. Chromosome. Note=Mainly localizes in euchromatin. Distribution goes in parallel with DNA concentration.	Nuclear
P10412	H1-4	6|7|6	19	6.33	0|1|0	1	19	0		SUBCELLULAR LOCATION: Nucleus. Chromosome. Note=Mainly localizes in heterochromatin. Dysplays a punctuate staining pattern in the nucleus.	Nuclear
P16401	H1-5	6|5|6	17	5.67	0|0|0	1	56.67	0		SUBCELLULAR LOCATION: Nucleus {ECO:0000269|PubMed:10997781, ECO:0000269|PubMed:15911621}. Chromosome. Note=Mainly localizes with heterochromatin (PubMed:15911621). Associates with actively transcribed chromatin and not heterochromatin (PubMed:10997781). {ECO:0000269|PubMed:10997781, ECO:0000269|PubMed:15911621}.	Nuclear
P04908	H2AC4	3|3|3	9	3	0|0|0	1	30	0			Other
O60814	H2BC12	5|2|4	11	3.67	2|0|0	1	5.5	0		SUBCELLULAR LOCATION: Nucleus. Chromosome.	Nuclear
P84243	H3-3A	1|2|0	3	1	1|1|0	0.33	1.5	0.24			Other
P62805	H4C1	6|4|5	15	5	0|1|0	1	15	0			Other
Q9P035	HACD3	2|1|4	7	2.33	0|0|0	0.67	23.33	0.03	24.581	SUBCELLULAR LOCATION: Endoplasmic reticulum membrane {ECO:0000269|PubMed:18554506}; Multi-pass membrane protein {ECO:0000269|PubMed:18554506}.	Other
P40939	HADHA	5|6|6	17	5.67	0|0|0	1	56.67	0	21.5084	SUBCELLULAR LOCATION: Mitochondrion {ECO:0000269|PubMed:29915090}. Mitochondrion inner membrane {ECO:0000269|PubMed:29915090}. Note=Protein stability and association with mitochondrion inner membrane do not require HADHB. {ECO:0000269|PubMed:29915090}.	Other
P55084	HADHB	8|7|9	24	8	0|0|0	1	80	0	17.1788	SUBCELLULAR LOCATION: Mitochondrion {ECO:0000269|PubMed:21527675}. Mitochondrion inner membrane {ECO:0000269|PubMed:21527675}. Mitochondrion outer membrane {ECO:0000269|PubMed:21527675}. Endoplasmic reticulum {ECO:0000269|PubMed:21527675}. Note=Protein stability and association with membranes require HADHA. {ECO:0000269|PubMed:29915090}.	Other
P02042	HBD	0|1|1	2	0.67	0|0|0	0	6.67	0.24	14.1061		Other
Q92769	HDAC2	1|1|0	2	0.67	0|0|0	0	6.67	0.24	43.9944	SUBCELLULAR LOCATION: Nucleus {ECO:0000269|PubMed:20523938, ECO:0000269|PubMed:24970816, ECO:0000269|PubMed:28977666, ECO:0000269|PubMed:33283408}. Cytoplasm {ECO:0000269|PubMed:24970816}.	Nuclear	0.233
Q7Z4V5	HDGFL2	1|0|0	1	0.33	0|0|0	0	3.33	0.24	25.838	SUBCELLULAR LOCATION: Nucleus {ECO:0000269|PubMed:26721387}. Cytoplasm {ECO:0000250|UniProtKB:Q925G1}.	Nuclear
Q00341	HDLBP	1|5|7	13	4.33	0|0|0	0.67	43.33	0	30.4469	SUBCELLULAR LOCATION: Cytoplasm {ECO:0000269|PubMed:8605996}. Nucleus {ECO:0000269|PubMed:8605996}.	Nuclear
Q9NRZ9	HELLS	0|0|1	1	0.33	0|0|0	0	3.33	0.24	13.5475	SUBCELLULAR LOCATION: Nucleus {ECO:0000250}. Note=Closely associated with pericentric heterochromatin. {ECO:0000250}.	Nuclear
P49773	HINT1	2|2|2	6	2	0|0|0	1	20	0	8.93855	SUBCELLULAR LOCATION: Cytoplasm {ECO:0000269|PubMed:10958787, ECO:0000269|PubMed:16014379, ECO:0000269|PubMed:19112177, ECO:0000269|PubMed:8812426}. Nucleus {ECO:0000269|PubMed:10958787, ECO:0000269|PubMed:16014379, ECO:0000269|PubMed:19112177, ECO:0000269|PubMed:9770345}. Note=Interaction with CDK7 leads to a more nuclear localization. {ECO:0000269|PubMed:10958787}.	Nuclear
P19367	HK1	1|2|1	4	1.33	0|0|0	0.33	13.33	0.15	14.3855	SUBCELLULAR LOCATION: Mitochondrion outer membrane {ECO:0000269|PubMed:1985912, ECO:0000269|PubMed:27374331}; Peripheral membrane protein {ECO:0000305}. Cytoplasm, cytosol {ECO:0000269|PubMed:27374331}. Note=The mitochondrial-binding peptide (MBP) region promotes association with the mitochondrial outer membrane (Probable). Dissociates from the mitochondrial outer membrane following inhibition by…	Other
P04439	HLA-A	3|1|2	6	2	0|0|0	0.67	20	0.04	15.9218	SUBCELLULAR LOCATION: Cell membrane {ECO:0000269|PubMed:21263072, ECO:0000269|PubMed:25880248, ECO:0000269|PubMed:8805302}; Single-pass type I membrane protein {ECO:0000255}. Endoplasmic reticulum membrane {ECO:0000305|PubMed:8805302}; Single-pass type I membrane protein {ECO:0000255}.	Other
P10321	HLA-C	1|1|1	3	1	0|0|0	0	10	0.24	16.4804	SUBCELLULAR LOCATION: Cell membrane {ECO:0000269|PubMed:18420581, ECO:0000269|PubMed:20972337, ECO:0000269|PubMed:28649982}; Single-pass type I membrane protein {ECO:0000255}. Endoplasmic reticulum membrane {ECO:0000305|PubMed:18420581}; Single-pass membrane protein {ECO:0000255}.	Other
Q8TCT9	HM13	1|2|2	5	1.67	0|0|0	0.67	16.67	0.06	7.26257	SUBCELLULAR LOCATION: Endoplasmic reticulum membrane {ECO:0000269|PubMed:15998642}; Multi-pass membrane protein {ECO:0000305}. Membrane {ECO:0000269|PubMed:12077416, ECO:0000269|PubMed:15385547}; Multi-pass membrane protein {ECO:0000305}; Lumenal side {ECO:0000269|PubMed:12077416, ECO:0000269|PubMed:15385547}.; SUBCELLULAR LOCATION: [Isoform 4]: Cell membrane {ECO:0000250|UniProtKB:Q9D8V0}; Multi…	Other
P17096	HMGA1	2|2|2	6	2	0|0|0	1	20	0	24.3017	SUBCELLULAR LOCATION: Nucleus. Chromosome.	Nuclear
P09429	HMGB1	4|3|1	8	2.67	0|0|0	0.67	26.67	0.02	35.1955	SUBCELLULAR LOCATION: Nucleus {ECO:0000269|PubMed:12231511, ECO:0000269|PubMed:17114460, ECO:0000269|PubMed:20819940, ECO:0000269|PubMed:22696656, ECO:0000269|PubMed:22869893, ECO:0000269|PubMed:27362237, ECO:0000269|PubMed:29618516, ECO:0000269|PubMed:33147444}. Chromosome {ECO:0000250|UniProtKB:P10103, ECO:0000250|UniProtKB:P63159, ECO:0000305}. Cytoplasm {ECO:0000269|PubMed:11154118, ECO:00002…	Nuclear	0.247
P26583	HMGB2	1|2|2	5	1.67	0|0|0	0.67	16.67	0.06	22.486	SUBCELLULAR LOCATION: Nucleus {ECO:0000269|PubMed:11909973, ECO:0000269|PubMed:12925773, ECO:0000269|PubMed:23877675}. Chromosome {ECO:0000269|PubMed:12925773}. Cytoplasm {ECO:0000269|PubMed:11909973, ECO:0000269|PubMed:23877675}. Secreted {ECO:0000269|PubMed:19811285, ECO:0000269|PubMed:23877675}. Note=In basal state predominantly nuclear. {ECO:0000305}.	Nuclear
Q13151	HNRNPA0	2|1|3	6	2	0|0|0	0.67	20	0.04	56.5642	SUBCELLULAR LOCATION: Nucleus {ECO:0000250}. Note=Component of ribonucleosomes. {ECO:0000250}.	Nuclear
P09651	HNRNPA1	4|4|6	14	4.67	0|0|1	1	14	0	77.095	SUBCELLULAR LOCATION: Nucleus {ECO:0000269|PubMed:17289661, ECO:0000269|PubMed:27694260}. Cytoplasm {ECO:0000269|PubMed:17289661}. Note=Localized in cytoplasmic mRNP granules containing untranslated mRNAs. Shuttles continuously between the nucleus and the cytoplasm along with mRNA. Component of ribonucleosomes (PubMed:17289661). {ECO:0000269|PubMed:17289661, ECO:0000269|PubMed:27694260}.; SUBCELL…	Nuclear	0.332
P22626	HNRNPA2B1	11|9|12	32	10.67	0|0|1	1	32	0	74.8603	SUBCELLULAR LOCATION: Nucleus {ECO:0000269|PubMed:31320558}. Nucleus, nucleoplasm {ECO:0000269|PubMed:17289661}. Cytoplasm {ECO:0000269|PubMed:31320558}. Cytoplasmic granule {ECO:0000269|PubMed:17289661, ECO:0000269|PubMed:24356509}. Secreted, extracellular exosome {ECO:0000269|PubMed:24356509}. Note=Localized in cytoplasmic mRNP granules containing untranslated mRNAs (PubMed:17289661). Component…	Nuclear	0.211
P51991	HNRNPA3	3|3|3	9	3	0|0|0	1	30	0	62.4302	SUBCELLULAR LOCATION: Nucleus {ECO:0000250}. Note=Component of ribonucleosomes.	Nuclear	0.422
Q99729	HNRNPAB	1|1|1	3	1	0|0|0	0	10	0.24	61.7318	SUBCELLULAR LOCATION: Nucleus {ECO:0000269|PubMed:17289661}. Cytoplasm {ECO:0000269|PubMed:17289661}. Note=Localized in cytoplasmic mRNP granules containing untranslated mRNAs.	Nuclear
P07910	HNRNPC	4|3|3	10	3.33	0|0|0	1	33.33	0	62.0112	SUBCELLULAR LOCATION: Nucleus {ECO:0000269|PubMed:37599448}. Note=Component of ribonucleosomes.	Nuclear	0.277
Q14103	HNRNPD	2|3|2	7	2.33	0|0|0	1	23.33	0	68.2961	SUBCELLULAR LOCATION: Nucleus. Cytoplasm. Note=Localized in cytoplasmic mRNP granules containing untranslated mRNAs. Component of ribonucleosomes. Cytoplasmic localization oscillates diurnally.	Nuclear	0.242
O14979	HNRNPDL	2|1|3	6	2	0|0|0	0.67	20	0.04	51.5363	SUBCELLULAR LOCATION: Nucleus {ECO:0000269|PubMed:11705999, ECO:0000269|PubMed:12406575}. Cytoplasm {ECO:0000269|PubMed:11705999, ECO:0000269|PubMed:12406575}. Note=Shuttles between the nucleus and the cytoplasm in a TNPO1-dependent manner. {ECO:0000269|PubMed:11705999, ECO:0000269|PubMed:12406575}.	Nuclear	0.225
P52597	HNRNPF	3|3|3	9	3	0|0|0	1	30	0	73.743	SUBCELLULAR LOCATION: Nucleus, nucleoplasm.	Nuclear
P31943	HNRNPH1	6|9|12	27	9	0|0|0	1	90	0	77.933	SUBCELLULAR LOCATION: Nucleus, nucleoplasm.	Nuclear	0.219
P55795	HNRNPH2	0|0|1	1	0.33	0|0|0	0	3.33	0.24	75.419	SUBCELLULAR LOCATION: Nucleus, nucleoplasm {ECO:0000269|PubMed:24644279}.	Nuclear
P31942	HNRNPH3	1|1|3	5	1.67	0|0|0	0.33	16.67	0.11	33.3799	SUBCELLULAR LOCATION: Nucleus {ECO:0000269|PubMed:8999868}.	Nuclear
P61978	HNRNPK	8|6|4	18	6	0|0|0	1	60	0	81.1453	SUBCELLULAR LOCATION: Cytoplasm {ECO:0000269|PubMed:1729596}. Nucleus, nucleoplasm {ECO:0000269|PubMed:16360036, ECO:0000269|PubMed:1729596, ECO:0000269|PubMed:18775702, ECO:0000269|PubMed:22721921}. Cell projection, podosome {ECO:0000269|PubMed:22721921}. Note=Recruited to p53/TP53-responsive promoters, in the presence of functional p53/TP53 (PubMed:16360036). In case of ASFV infection, there is…	Nuclear	0.312
P14866	HNRNPL	2|3|6	11	3.67	0|0|0	1	36.67	0	64.2458	SUBCELLULAR LOCATION: Nucleus, nucleoplasm {ECO:0000269|PubMed:17289661, ECO:0000269|PubMed:2687284, ECO:0000305|PubMed:26051023, ECO:0000305|PubMed:36537238}. Cytoplasm {ECO:0000269|PubMed:17289661}. Note=Localized in cytoplasmic mRNP granules containing untranslated mRNAs. These granules are not identical with P bodies or stress granules. {ECO:0000269|PubMed:17289661}.	Nuclear
P52272	HNRNPM	14|25|32	71	23.67	0|0|0	1	236.67	0	72.6257	SUBCELLULAR LOCATION: Nucleus, nucleolus {ECO:0000269|Ref.5}.	Nuclear
O43390	HNRNPR	1|1|3	5	1.67	0|0|0	0.33	16.67	0.11	58.9385	SUBCELLULAR LOCATION: Nucleus {ECO:0000269|PubMed:31079900}. Microsome {ECO:0000250|UniProtKB:Q7TMK9}. Nucleus, nucleoplasm {ECO:0000269|PubMed:17289661}. Cytoplasm {ECO:0000269|PubMed:17289661}. Note=Localized in cytoplasmic mRNP granules containing untranslated mRNAs. The tyrosine phosphorylated form bound to RNA is found in microsomes (By similarity). {ECO:0000250|UniProtKB:Q7TMK9, ECO:0000269…	Nuclear
Q00839	HNRNPU	9|11|18	38	12.67	0|0|0	1	126.67	0	80.7263	SUBCELLULAR LOCATION: Nucleus {ECO:0000269|PubMed:10671544, ECO:0000269|PubMed:11003645, ECO:0000269|PubMed:1324173, ECO:0000269|PubMed:14608463, ECO:0000269|PubMed:15563465, ECO:0000269|PubMed:19617346, ECO:0000269|PubMed:21242313, ECO:0000269|PubMed:8174554, ECO:0000269|PubMed:9353307, ECO:0000269|PubMed:9405365}. Nucleus matrix {ECO:0000269|PubMed:1324173, ECO:0000269|PubMed:14608463, ECO:0000…	Nuclear	0.177
Q9BUJ2	HNRNPUL1	0|3|6	9	3	0|0|0	0.67	30	0.01	35.4749	SUBCELLULAR LOCATION: Nucleus {ECO:0000269|PubMed:11513728, ECO:0000269|PubMed:12489984, ECO:0000269|PubMed:9733834}.	Nuclear
Q1KMD3	HNRNPUL2	1|0|2	3	1	0|0|0	0.33	10	0.15	18.8547	SUBCELLULAR LOCATION: Nucleus {ECO:0000250|UniProtKB:Q00PI9}.	Nuclear
Q5SSJ5	HP1BP3	2|2|2	6	2	0|0|0	1	20	0	29.8883	SUBCELLULAR LOCATION: Nucleus {ECO:0000269|PubMed:24830416}. Chromosome {ECO:0000269|PubMed:20042602, ECO:0000269|PubMed:24830416}. Note=localized in nuclei but not in nucleoli in interphase. Colocalized with chromosomes in mitosis, with a gradually increased during G1 progression and a maximum level during late G1 phase (G1/S). {ECO:0000269|PubMed:24830416}.	Nuclear
Q99714	HSD17B10	3|1|5	9	3	0|0|0	0.67	30	0.01	40.5028	SUBCELLULAR LOCATION: Mitochondrion {ECO:0000269|PubMed:12917011, ECO:0000269|PubMed:18984158}. Mitochondrion matrix, mitochondrion nucleoid {ECO:0000269|PubMed:24703694}.	Other
Q53GQ0	HSD17B12	4|7|4	15	5	0|0|0	1	50	0	13.5475	SUBCELLULAR LOCATION: Endoplasmic reticulum membrane {ECO:0000269|PubMed:12482854}; Multi-pass membrane protein {ECO:0000269|PubMed:12482854}.	Other
P51659	HSD17B4	2|1|2	5	1.67	0|0|0	0.67	16.67	0.06	19.4134	SUBCELLULAR LOCATION: Peroxisome {ECO:0000305}.	Other
Q3SXM5	HSDL1	0|1|1	2	0.67	0|0|0	0	6.67	0.24	1.25698	SUBCELLULAR LOCATION: Mitochondrion {ECO:0000269|PubMed:19026618}.	Other
P07900	HSP90AA1	28|27|35	90	30	0|0|0	1	300	0	78.9106	SUBCELLULAR LOCATION: Nucleus {ECO:0000250|UniProtKB:P07901}. Cytoplasm {ECO:0000250|UniProtKB:P07901}. Melanosome {ECO:0000269|PubMed:17081065}. Cell membrane {ECO:0000269|PubMed:11276205}. Mitochondrion {ECO:0000269|PubMed:25609812}. Note=Identified by mass spectrometry in melanosome fractions from stage I to stage IV.	Nuclear	0.2
Q58FG1	HSP90AA4P	0|1|0	1	0.33	0|0|0	0	3.33	0.24	55.1676	SUBCELLULAR LOCATION: Cytoplasm {ECO:0000250}.	Other
P08238	HSP90AB1	14|12|19	45	15	0|0|0	1	150	0	80.0279	SUBCELLULAR LOCATION: Cytoplasm {ECO:0000269|PubMed:16580629, ECO:0000269|PubMed:18239673, ECO:0000269|PubMed:24880080, ECO:0000269|PubMed:9482106}. Melanosome {ECO:0000269|PubMed:17081065}. Nucleus {ECO:0000269|PubMed:18239673}. Secreted {ECO:0000269|PubMed:20599762}. Cell membrane {ECO:0000269|PubMed:20599762}. Dynein axonemal particle {ECO:0000250|UniProtKB:Q6AZV1}. Cell surface {ECO:0000269|P…	Nuclear	0.203
Q58FF6	HSP90AB4P	0|1|1	2	0.67	0|0|0	0	6.67	0.24	59.9162	SUBCELLULAR LOCATION: Cytoplasm {ECO:0000250}.	Other
P14625	HSP90B1	21|23|22	66	22	0|0|0	1	220	0	64.2458	SUBCELLULAR LOCATION: Endoplasmic reticulum lumen {ECO:0000305|PubMed:12475965}. Sarcoplasmic reticulum lumen {ECO:0000250|UniProtKB:P41148}. Melanosome {ECO:0000269|PubMed:12643545, ECO:0000269|PubMed:17081065}. Note=Identified by mass spectrometry in melanosome fractions from stage I to stage IV. {ECO:0000269|PubMed:12643545, ECO:0000269|PubMed:17081065}.	Other
P0DMV8	HSPA1A	2|5|7	14	4.67	0|0|0	1	46.67	0	97.486	SUBCELLULAR LOCATION: Cytoplasm {ECO:0000269|PubMed:17289661}. Nucleus {ECO:0000269|PubMed:27137183}. Cytoplasm, cytoskeleton, microtubule organizing center, centrosome {ECO:0000269|PubMed:27137183}. Secreted {ECO:0000250|UniProtKB:Q61696}. Note=Localized in cytoplasmic mRNP granules containing untranslated mRNAs.	Nuclear
O95757	HSPA4L	1|0|0	1	0.33	0|0|0	0	3.33	0.24	25.2793	SUBCELLULAR LOCATION: Cytoplasm {ECO:0000250}. Nucleus {ECO:0000250}. Note=May translocate to the nucleus after heat shock. {ECO:0000250}.	Nuclear
P11021	HSPA5	1|0|1	2	0.67	0|0|0	0	6.67	0.24	92.3184	SUBCELLULAR LOCATION: Endoplasmic reticulum lumen {ECO:0000269|PubMed:21080038, ECO:0000269|PubMed:21289099, ECO:0000269|PubMed:23990668, ECO:0000269|PubMed:29497057}. Melanosome {ECO:0000269|PubMed:12643545}. Cytoplasm {ECO:0000250|UniProtKB:P20029}. Cell surface {ECO:0000269|PubMed:15098107, ECO:0000269|PubMed:20484814, ECO:0000269|PubMed:24355926, ECO:0000269|PubMed:27159390, ECO:0000269|PubMe…	Other
P11142	HSPA8	15|13|12	40	13.33	0|0|0	1	133.33	0	98.1844	SUBCELLULAR LOCATION: Cytoplasm {ECO:0000269|PubMed:17289661}. Melanosome {ECO:0000269|PubMed:17081065}. Nucleus, nucleolus {ECO:0000269|PubMed:1586970}. Cell membrane. Lysosome membrane {ECO:0000269|PubMed:11559757}; Peripheral membrane protein {ECO:0000269|PubMed:11559757}; Cytoplasmic side {ECO:0000269|PubMed:11559757}. Note=Localized in cytoplasmic mRNP granules containing untranslated mRNAs …	Nuclear
P38646	HSPA9	12|13|15	40	13.33	0|0|0	1	133.33	0	77.095	SUBCELLULAR LOCATION: Mitochondrion {ECO:0000269|PubMed:22002106, ECO:0000269|PubMed:26702583}. Nucleus, nucleolus {ECO:0000269|PubMed:22002106, ECO:0000269|PubMed:24625977}. Cytoplasm {ECO:0000269|PubMed:24625977}. Mitochondrion matrix {ECO:0000250|UniProtKB:P48721}. Note=Found in a complex with HSPA9 and VDAC1 at the endoplasmic reticulum-mitochondria contact sites. {ECO:0000250|UniProtKB:P4872…	Nuclear
P04792	HSPB1	16|11|16	43	14.33	0|0|0	1	143.33	0	17.8771	SUBCELLULAR LOCATION: Cytoplasm {ECO:0000269|PubMed:10777697, ECO:0000269|PubMed:28144995}. Nucleus {ECO:0000269|PubMed:19464326}. Cytoplasm, cytoskeleton, spindle {ECO:0000269|PubMed:10777697}. Note=Cytoplasmic in interphase cells. Colocalizes with mitotic spindles in mitotic cells. Translocates to the nucleus during heat shock and resides in sub-nuclear structures known as SC35 speckles or nucl…	Nuclear
P10809	HSPD1	15|12|16	43	14.33	0|0|0	1	143.33	0	72.6257	SUBCELLULAR LOCATION: Mitochondrion matrix.	Other
Q7Z6Z7	HUWE1	2|3|9	14	4.67	0|0|0	1	46.67	0	28.4916	SUBCELLULAR LOCATION: Cytoplasm {ECO:0000269|PubMed:19713937}. Nucleus {ECO:0000269|PubMed:19713937}. Mitochondrion {ECO:0000269|PubMed:30217973}. Note=Mainly expressed in the cytoplasm of most tissues, except in the nucleus of spermatogonia, primary spermatocytes and neuronal cells (By similarity). Recruited to mitochondria following interaction with AMBRA1 (PubMed:30217973). {ECO:0000250|UniPro…	Nuclear
Q9Y4L1	HYOU1	10|10|17	37	12.33	0|0|0	1	123.33	0	18.0168	SUBCELLULAR LOCATION: Endoplasmic reticulum lumen.	Other
P41252	IARS1	7|6|9	22	7.33	0|0|0	1	73.33	0		SUBCELLULAR LOCATION: Cytoplasm {ECO:0000269|PubMed:27426735, ECO:0000269|PubMed:7721108}. Cytoplasm, cytosol {ECO:0000269|PubMed:19289464}.	Other
Q9NSE4	IARS2	5|7|4	16	5.33	0|0|0	1	53.33	0	9.21788	SUBCELLULAR LOCATION: Mitochondrion matrix {ECO:0000305}.	Other
P48735	IDH2	6|9|14	29	9.67	0|0|0	1	96.67	0	9.07821	SUBCELLULAR LOCATION: Mitochondrion {ECO:0000250|UniProtKB:P33198}.	Other
P50213	IDH3A	2|3|2	7	2.33	0|0|0	1	23.33	0	11.1732	SUBCELLULAR LOCATION: Mitochondrion.	Other
O43837	IDH3B	1|2|4	7	2.33	0|0|0	0.67	23.33	0.03	9.63687	SUBCELLULAR LOCATION: Mitochondrion.	Other
P01857	IGHG1	2|4|0	6	2	0|0|0	0.67	20	0.03	8.65922	SUBCELLULAR LOCATION: [Isoform 1]: Secreted {ECO:0000303|PubMed:20176268, ECO:0000303|PubMed:22158414}.; SUBCELLULAR LOCATION: [Isoform 2]: Cell membrane {ECO:0000303|PubMed:20176268, ECO:0000303|PubMed:22158414}; Single-pass membrane protein {ECO:0000255}.	Other
P01859	IGHG2	1|0|1	2	0.67	0|0|0	0	6.67	0.24	19.8324	SUBCELLULAR LOCATION: [Isoform 1]: Secreted {ECO:0000303|PubMed:20176268, ECO:0000303|PubMed:22158414}.; SUBCELLULAR LOCATION: [Isoform 2]: Cell membrane {ECO:0000303|PubMed:20176268, ECO:0000303|PubMed:22158414}; Single-pass membrane protein {ECO:0000255}.	Other
A0A0J9YX35	IGHV3-64D	1|1|1	3	1	0|0|0	0	10	0.24	0.27933	SUBCELLULAR LOCATION: Secreted {ECO:0000303|PubMed:20176268, ECO:0000303|PubMed:22158414}. Cell membrane {ECO:0000303|PubMed:20176268, ECO:0000303|PubMed:22158414}.	Other
A0A0J9YXX1	IGHV5-10-1	1|0|0	1	0.33	0|0|0	0	3.33	0.24		SUBCELLULAR LOCATION: Secreted {ECO:0000303|PubMed:20176268, ECO:0000303|PubMed:22158414}. Cell membrane {ECO:0000303|PubMed:20176268, ECO:0000303|PubMed:22158414}.	Other
P0DTE2	IGHV8-51-1	0|0|1	1	0.33	0|0|0	0	3.33	0.24		SUBCELLULAR LOCATION: Secreted {ECO:0000303|PubMed:20176268, ECO:0000303|PubMed:22158414}. Cell membrane {ECO:0000303|PubMed:20176268, ECO:0000303|PubMed:22158414}.	Other
P01834	IGKC	4|5|0	9	3	0|0|0	0.67	30	0.01	5.02793	SUBCELLULAR LOCATION: Secreted {ECO:0000303|PubMed:20176268, ECO:0000303|PubMed:22158414}. Cell membrane {ECO:0000303|PubMed:20176268, ECO:0000303|PubMed:22158414}.	Other
A0A075B6P5	IGKV2-28	2|3|3	8	2.67	0|0|0	1	26.67	0	30.7263	SUBCELLULAR LOCATION: Secreted {ECO:0000303|PubMed:20176268, ECO:0000303|PubMed:22158414}. Cell membrane {ECO:0000303|PubMed:20176268, ECO:0000303|PubMed:22158414}.	Other
A0A075B6R9	IGKV2D-24	1|1|1	3	1	0|0|0	0	10	0.24	3.49162	SUBCELLULAR LOCATION: Secreted {ECO:0000303|PubMed:20176268, ECO:0000303|PubMed:22158414}. Cell membrane {ECO:0000303|PubMed:20176268, ECO:0000303|PubMed:22158414}.	Other
A0A075B6H7	IGKV3-7	1|2|1	4	1.33	0|0|0	0.33	13.33	0.15	0.698324	SUBCELLULAR LOCATION: Secreted {ECO:0000303|PubMed:20176268, ECO:0000303|PubMed:22158414}. Cell membrane {ECO:0000303|PubMed:20176268, ECO:0000303|PubMed:22158414}.	Other
A0A0C4DH25	IGKV3D-20	1|0|0	1	0.33	0|0|0	0	3.33	0.24		SUBCELLULAR LOCATION: Secreted {ECO:0000303|PubMed:20176268, ECO:0000303|PubMed:22158414}. Cell membrane {ECO:0000303|PubMed:20176268, ECO:0000303|PubMed:22158414}.	Other
P06312	IGKV4-1	1|2|3	6	2	0|0|0	0.67	20	0.04	4.05028	SUBCELLULAR LOCATION: Secreted {ECO:0000303|PubMed:20176268, ECO:0000303|PubMed:22158414}. Cell membrane {ECO:0000303|PubMed:20176268, ECO:0000303|PubMed:22158414}.	Other
B9A064	IGLL5	1|1|1	3	1	0|0|0	0	10	0.24	2.7933	SUBCELLULAR LOCATION: Secreted {ECO:0000250}.	Other
Q70UQ0	IKBIP	0|0|2	2	0.67	0|0|0	0.33	6.67	0.15	1.95531	SUBCELLULAR LOCATION: Endoplasmic reticulum membrane {ECO:0000269|PubMed:15389287}; Single-pass membrane protein {ECO:0000269|PubMed:15389287}. Note=Isoform 4 deletion of the hydrophobic, or transmembrane region between AA 45-63 results in uniform distribution throughout the cell, suggesting that this region is responsible for endoplasmic reticulum localization.	Other
Q12905	ILF2	4|3|4	11	3.67	0|0|0	1	36.67	0	43.7151	SUBCELLULAR LOCATION: Nucleus, nucleolus. Cytoplasm {ECO:0000269|PubMed:31212927, ECO:0000269|PubMed:31878072}. Nucleus {ECO:0000269|PubMed:31878072}. Note=Localized in cytoplasmic mRNP granules containing untranslated mRNAs.	Nuclear
Q12906	ILF3	9|10|9	28	9.33	0|0|0	1	93.33	0	52.933	SUBCELLULAR LOCATION: Nucleus, nucleolus {ECO:0000269|PubMed:26240280}. Cytoplasm {ECO:0000269|PubMed:28625552}. Nucleus {ECO:0000269|PubMed:10749851, ECO:0000269|PubMed:26240280, ECO:0000269|PubMed:28625552}. Note=Localizes in the cytoplasm in response to viral infection. The unphosphorylated form is retained in the nucleus by ILF2. Phosphorylation at Thr-188 and Thr-315 causes the dissociation …	Nuclear	0.209
Q13418	ILK	1|0|1	2	0.67	0|0|0	0	6.67	0.24	1.39665	SUBCELLULAR LOCATION: Cell junction, focal adhesion {ECO:0000269|PubMed:11402068, ECO:0000269|PubMed:12167643}. Cell membrane; Peripheral membrane protein; Cytoplasmic side {ECO:0000269|PubMed:11402068}. Cell projection, lamellipodium {ECO:0000250|UniProtKB:O55222}. Cytoplasm, myofibril, sarcomere {ECO:0000269|PubMed:11402068}.	Other
Q16891	IMMT	11|9|14	34	11.33	0|0|0	1	113.33	0	12.9888	SUBCELLULAR LOCATION: Mitochondrion inner membrane {ECO:0000269|PubMed:25764979, ECO:0000269|PubMed:25997101}; Single-pass membrane protein {ECO:0000255}. Mitochondrion {ECO:0000269|PubMed:25781180}.	Other
Q9NV31	IMP3	0|0|1	1	0.33	0|0|0	0	3.33	0.24	4.18994	SUBCELLULAR LOCATION: Nucleus, nucleolus {ECO:0000269|PubMed:12655004, ECO:0000269|PubMed:34516797}.	Nuclear
P20839	IMPDH1	1|1|0	2	0.67	0|0|0	0	6.67	0.24	4.46927	SUBCELLULAR LOCATION: Cytoplasm {ECO:0000255|HAMAP-Rule:MF_03156, ECO:0000269|PubMed:14766016}. Nucleus {ECO:0000255|HAMAP-Rule:MF_03156, ECO:0000269|PubMed:14766016}.	Nuclear
P12268	IMPDH2	16|12|12	40	13.33	0|0|0	1	133.33	0	27.2346	SUBCELLULAR LOCATION: Cytoplasm {ECO:0000269|PubMed:14766016}. Nucleus {ECO:0000269|PubMed:14766016}. Cytoplasm, cytosol {ECO:0000269|PubMed:31337707}. Note=Can form fiber-like subcellular structures termed 'cytoophidia' in response to intracellular guanine-nucleotide depletion. {ECO:0000269|PubMed:24477477, ECO:0000269|PubMed:31337707}.	Nuclear
O00410	IPO5	9|8|11	28	9.33	0|0|0	1	93.33	0	37.2905	SUBCELLULAR LOCATION: Cytoplasm. Nucleus. Nucleus, nucleolus. Note=Nucleus; nuclear rim. Found particularly in the nuclear rim and nucleolus.	Nuclear
O95373	IPO7	1|7|6	14	4.67	0|0|0	0.67	46.67	0	26.676	SUBCELLULAR LOCATION: Cytoplasm {ECO:0000250|UniProtKB:Q9EPL8}. Nucleus {ECO:0000250|UniProtKB:Q9EPL8}. Note=Localizes to the nucleus in the presence of BMP4. {ECO:0000250|UniProtKB:Q9EPL8}.	Nuclear
Q96P70	IPO9	2|6|4	12	4	0|0|0	1	40	0	16.7598	SUBCELLULAR LOCATION: Cytoplasm {ECO:0000269|PubMed:11823430}. Nucleus {ECO:0000269|PubMed:11823430}.	Nuclear
P46940	IQGAP1	46|51|57	154	51.33	0|0|0	1	513.33	0	27.514	SUBCELLULAR LOCATION: Cell membrane {ECO:0000269|PubMed:15355962, ECO:0000269|PubMed:29033352}. Nucleus {ECO:0000269|PubMed:20883816, ECO:0000269|PubMed:29033352}. Cytoplasm {ECO:0000269|PubMed:20883816, ECO:0000269|PubMed:29033352}. Apical cell membrane {ECO:0000269|PubMed:35601831}. Basolateral cell membrane {ECO:0000250|UniProtKB:Q9JKF1}. Note=Subcellular distribution is regulated by the cell …	Nuclear
Q86VI3	IQGAP3	0|1|0	1	0.33	0|0|0	0	3.33	0.24	3.07263		Other
P26006	ITGA3	0|1|0	1	0.33	0|0|0	0	3.33	0.24	0.558659	SUBCELLULAR LOCATION: Cell membrane {ECO:0000269|PubMed:15611341, ECO:0000269|PubMed:32487760}; Single-pass type I membrane protein {ECO:0000255}. Cell membrane {ECO:0000269|PubMed:15611341}; Lipid-anchor {ECO:0000269|PubMed:15611341}. Cell projection, invadopodium membrane {ECO:0000269|PubMed:10455171}; Single-pass type I membrane protein {ECO:0000255}. Cell projection, filopodium membrane {ECO:…	Other
Q9BY32	ITPA	1|0|1	2	0.67	0|0|0	0	6.67	0.24	2.65363	SUBCELLULAR LOCATION: Cytoplasm {ECO:0000255|HAMAP-Rule:MF_03148, ECO:0000269|PubMed:11278832}.	Other
P26440	IVD	2|1|1	4	1.33	0|0|0	0.33	13.33	0.15	3.49162	SUBCELLULAR LOCATION: Mitochondrion matrix {ECO:0000250|UniProtKB:P12007}.	Other
Q8N5M9	JAGN1	1|1|1	3	1	0|0|0	0	10	0.24	1.67598	SUBCELLULAR LOCATION: Endoplasmic reticulum membrane {ECO:0000269|PubMed:25129144}; Multi-pass membrane protein {ECO:0000255}.	Other
P14923	JUP	0|10|0	10	3.33	0|2|0	0.33	5	0.11	34.0782	SUBCELLULAR LOCATION: Cell junction, adherens junction {ECO:0000269|PubMed:22781308}. Cell junction, desmosome {ECO:0000269|PubMed:22781308, ECO:0000269|PubMed:25208567}. Cytoplasm, cytoskeleton {ECO:0000269|PubMed:22781308}. Cell membrane {ECO:0000269|PubMed:11790773, ECO:0000269|PubMed:20859650, ECO:0000269|PubMed:22781308}; Peripheral membrane protein {ECO:0000269|PubMed:22781308}. Cytoplasm {…	Nuclear
Q15046	KARS1	0|1|2	3	1	0|0|0	0.33	10	0.15		SUBCELLULAR LOCATION: [Isoform Cytoplasmic]: Cytoplasm, cytosol {ECO:0000269|PubMed:10952987, ECO:0000269|PubMed:19289464, ECO:0000269|PubMed:23159739, ECO:0000269|PubMed:28887846}. Cytoplasm {ECO:0000269|PubMed:15220430}. Nucleus {ECO:0000269|PubMed:15220430, ECO:0000269|PubMed:23159739}. Cell membrane {ECO:0000269|PubMed:15220430}; Peripheral membrane protein {ECO:0000269|PubMed:15220430}. Secr…	Nuclear
Q07666	KHDRBS1	2|4|2	8	2.67	0|0|0	1	26.67	0	48.6034	SUBCELLULAR LOCATION: Nucleus {ECO:0000269|PubMed:1374686, ECO:0000269|PubMed:29496907}. Cytoplasm {ECO:0000269|PubMed:29496907}. Membrane {ECO:0000269|PubMed:1374686}. Note=Predominantly located in the nucleus but also located partially in the cytoplasm. {ECO:0000269|PubMed:29496907}.	Nuclear	0.416
P33176	KIF5B	0|0|2	2	0.67	0|0|0	0.33	6.67	0.15	34.2179	SUBCELLULAR LOCATION: Cytoplasm, cytoskeleton {ECO:0000250|UniProtKB:Q2PQA9}. Cytolytic granule membrane {ECO:0000269|PubMed:24088571}. Lysosome membrane {ECO:0000269|PubMed:22172677, ECO:0000269|PubMed:24088571}; Peripheral membrane protein {ECO:0000305|PubMed:22172677, ECO:0000305|PubMed:24088571}; Cytoplasmic side {ECO:0000305|PubMed:22172677, ECO:0000305|PubMed:24088571}. Note=Uniformly distr…	Other
P52294	KPNA1	0|0|1	1	0.33	0|0|0	0	3.33	0.24	25.2793	SUBCELLULAR LOCATION: Cytoplasm {ECO:0000269|PubMed:7604027, ECO:0000269|PubMed:7892216}. Nucleus {ECO:0000269|PubMed:7604027, ECO:0000269|PubMed:7892216}.	Nuclear
P52292	KPNA2	7|7|14	28	9.33	0|0|0	1	93.33	0	51.257	SUBCELLULAR LOCATION: Cytoplasm {ECO:0000269|PubMed:7604027, ECO:0000269|PubMed:9020106}. Nucleus {ECO:0000269|PubMed:7604027, ECO:0000269|PubMed:9020106}.; SUBCELLULAR LOCATION: Endoplasmic reticulum membrane. Golgi apparatus membrane {ECO:0000269|PubMed:17596301}. Note=(Microbial infection) Retained in ER/Golgi membranes upon interaction with SARS-COV virus ORF6 protein. {ECO:0000269|PubMed:175…	Nuclear
O00629	KPNA4	1|0|1	2	0.67	0|0|0	0	6.67	0.24	17.7374	SUBCELLULAR LOCATION: Cytoplasm {ECO:0000250}. Nucleus {ECO:0000250}.	Nuclear
O60684	KPNA6	1|0|3	4	1.33	0|0|0	0.33	13.33	0.11	21.648		Other
Q14974	KPNB1	5|11|9	25	8.33	0|0|0	1	83.33	0	58.3799	SUBCELLULAR LOCATION: Cytoplasm {ECO:0000269|PubMed:11891849}. Nucleus envelope {ECO:0000269|PubMed:11891849}.	Nuclear
P04264	KRT1	32|55|15	102	34	7|10|10	0.67	3.78	0	93.7151	SUBCELLULAR LOCATION: Cell membrane {ECO:0000269|PubMed:17956333}. Cytoplasm {ECO:0000269|PubMed:32179842}.	Other
P13645	KRT10	27|41|22	90	30	7|9|2	1	5	0	86.0335	SUBCELLULAR LOCATION: Secreted, extracellular space {ECO:0000269|PubMed:12427098}. Cell surface {ECO:0000269|PubMed:19627498}. Cytoplasm {ECO:0000269|PubMed:32179842}.	Other
P02533	KRT14	14|26|0	40	13.33	1|7|3	0.67	3.64	0.09	73.0447	SUBCELLULAR LOCATION: Cytoplasm {ECO:0000269|PubMed:11724817, ECO:0000269|PubMed:31995743, ECO:0000269|PubMed:32179842}. Nucleus {ECO:0000269|PubMed:11724817}. Note=Expressed in both as a filamentous pattern. {ECO:0000269|PubMed:11724817}.	Nuclear
O77727	KRT15	2|3|0	5	1.67	1|0|1	0.67	2.5	0.09	63.1285		Other
P08779	KRT16	1|13|0	14	4.67	0|4|1	0.33	2.8	0.15	72.067		Other
Q04695	KRT17	1|6|0	7	2.33	1|0|0	0.33	7	0.09	64.9441	SUBCELLULAR LOCATION: Cytoplasm {ECO:0000250|UniProtKB:Q9QWL7}.	Other
P35908	KRT2	20|47|9	76	25.33	4|8|6	0.71	4.22	0	87.7095	SUBCELLULAR LOCATION: Cytoplasm {ECO:0000269|PubMed:32179842}.	Other
P13647	KRT5	9|23|1	33	11	2|7|4	0.66	2.54	0.09	70.9497	SUBCELLULAR LOCATION: Cytoplasm {ECO:0000269|PubMed:20128788}.	Other
P02538	KRT6A	3|15|0	18	6	2|3|0	0.66	3.6	0.09	71.9274		Other
P04259	KRT6B	0|2|0	2	0.67	0|0|0	0.33	6.67	0.15	79.6089		Other
Q14CN4	KRT72	0|2|0	2	0.67	0|0|0	0.33	6.67	0.15	28.6313		Other
Q7Z794	KRT77	1|0|0	1	0.33	0|0|0	0	3.33	0.24	82.6816		Other
Q8N1N4	KRT78	1|2|0	3	1	1|0|2	0.33	1	0.24	26.676		Other
P35527	KRT9	27|29|19	75	25	7|14|6	0.87	2.78	0	80.5866		Other
Q86UP2	KTN1	3|5|11	19	6.33	0|0|0	1	63.33	0	18.4358	SUBCELLULAR LOCATION: Endoplasmic reticulum membrane; Single-pass type II membrane protein. Note=Vesicle membrane protein anchored to the endoplasmic reticulum.	Other
P11279	LAMP1	0|0|1	1	0.33	0|1|0	0	1	0.24	4.32961	SUBCELLULAR LOCATION: Lysosome membrane {ECO:0000269|PubMed:16176980, ECO:0000269|PubMed:17897319}; Single-pass type I membrane protein {ECO:0000255}. Endosome membrane {ECO:0000269|PubMed:16176980}; Single-pass type I membrane protein {ECO:0000255}. Late endosome membrane {ECO:0000269|PubMed:16176980}; Single-pass type I membrane protein {ECO:0000255}. Cell membrane {ECO:0000269|PubMed:2022921, …	Other
P28838	LAP3	1|0|1	2	0.67	0|0|0	0	6.67	0.24	8.37989	SUBCELLULAR LOCATION: Cytoplasm {ECO:0000250|UniProtKB:Q68FS4}.	Other
Q6PKG0	LARP1	1|0|2	3	1	0|0|0	0.33	10	0.15	35.0559	SUBCELLULAR LOCATION: Cytoplasm {ECO:0000269|PubMed:20430826, ECO:0000269|PubMed:24532714, ECO:0000269|PubMed:28650797}. Cytoplasmic granule {ECO:0000269|PubMed:24532714, ECO:0000269|PubMed:25940091}. Note=Colocalizes with RPTOR and PABPC1 in cytoplasmic granules that resemble stress granules. {ECO:0000269|PubMed:24532714, ECO:0000269|PubMed:25940091}.	Other	0.187
Q71RC2	LARP4	0|0|2	2	0.67	0|0|0	0.33	6.67	0.15	18.2961	SUBCELLULAR LOCATION: Cytoplasm, Stress granule {ECO:0000269|PubMed:21098120}. Cytoplasm, cytosol {ECO:0000269|PubMed:21098120, ECO:0000269|PubMed:27615744}. Note=Localized throughout the cytosol. Partially localized in stress granules in response to arsenite treatment. {ECO:0000269|PubMed:21098120}.	Other	0.239
Q9P2J5	LARS1	6|7|10	23	7.67	0|0|0	1	76.67	0		SUBCELLULAR LOCATION: Cytoplasm {ECO:0000250}.	Other
Q15031	LARS2	0|1|1	2	0.67	0|0|0	0	6.67	0.24	2.51397	SUBCELLULAR LOCATION: Mitochondrion matrix {ECO:0000250}.	Other
Q14739	LBR	2|0|1	3	1	0|0|0	0.33	10	0.15	33.6592	SUBCELLULAR LOCATION: Nucleus inner membrane {ECO:0000269|PubMed:32694168, ECO:0000269|PubMed:8157662}; Multi-pass membrane protein {ECO:0000255}. Endoplasmic reticulum membrane {ECO:0000269|PubMed:21327084}. Cytoplasm {ECO:0000269|PubMed:21327084}. Nucleus {ECO:0000269|PubMed:21327084}. Note=Nucleus; nuclear rim. {ECO:0000269|PubMed:21327084}.	Nuclear
P00338	LDHA	2|1|6	9	3	0|0|0	0.67	30	0.03	42.4581	SUBCELLULAR LOCATION: Cytoplasm.	Other
P07195	LDHB	3|1|5	9	3	0|0|0	0.67	30	0.01	47.486	SUBCELLULAR LOCATION: Cytoplasm. Mitochondrion inner membrane {ECO:0000269|PubMed:27618187}; Peripheral membrane protein {ECO:0000305}.	Other
P09382	LGALS1	2|0|0	2	0.67	0|0|0	0.33	6.67	0.15	11.7318	SUBCELLULAR LOCATION: Secreted, extracellular space, extracellular matrix {ECO:0000269|PubMed:14617626}. Cytoplasm {ECO:0000269|PubMed:32272059}. Secreted {ECO:0000269|PubMed:32272059}. Note=Can be secreted; the secretion is dependent on protein unfolding and facilitated by the cargo receptor TMED10; it results in protein translocation from the cytoplasm into the ERGIC (endoplasmic reticulum-Golg…	Other
Q08380	LGALS3BP	2|1|1	4	1.33	0|0|0	0.33	13.33	0.15	14.2458	SUBCELLULAR LOCATION: Secreted {ECO:0000269|PubMed:8390986}. Secreted, extracellular space, extracellular matrix {ECO:0000269|PubMed:9501082}.	Other
Q9UHB6	LIMA1	12|7|8	27	9	0|0|0	1	90	0	30.4469	SUBCELLULAR LOCATION: Cytoplasm. Cell junction, focal adhesion {ECO:0000269|PubMed:10618726, ECO:0000269|PubMed:24694988}. Cytoplasm, cytoskeleton. Cytoplasm, cytoskeleton, stress fiber {ECO:0000269|PubMed:10618726}. Cell membrane {ECO:0000250|UniProtKB:Q9ERG0}. Note=Expressed in the brush border membrane of the small intestine and colocalizes with NPC1L1 and MYO5B (PubMed:29880681). Colocalizes …	Other
Q12907	LMAN2	1|0|0	1	0.33	0|0|0	0	3.33	0.24	3.07263	SUBCELLULAR LOCATION: Endoplasmic reticulum-Golgi intermediate compartment membrane {ECO:0000269|PubMed:10444376}; Single-pass type I membrane protein {ECO:0000269|PubMed:10444376}. Golgi apparatus membrane {ECO:0000269|PubMed:10444376}; Single-pass membrane protein {ECO:0000269|PubMed:10444376}. Endoplasmic reticulum membrane {ECO:0000269|PubMed:10444376}; Single-pass type I membrane protein {EC…	Other
Q9NZU5	LMCD1	3|4|4	11	3.67	0|0|0	1	36.67	0	0.139665	SUBCELLULAR LOCATION: Cytoplasm {ECO:0000250}. Nucleus {ECO:0000250}. Note=May shuttle between the cytoplasm and the nucleus. {ECO:0000250}.	Nuclear
P02545	LMNA	41|46|51	138	46	0|0|0	1	460	0	33.5196	SUBCELLULAR LOCATION: Nucleus lamina {ECO:0000269|PubMed:2188730, ECO:0000269|PubMed:2344612, ECO:0000269|PubMed:24741066, ECO:0000269|PubMed:37788673, ECO:0000269|PubMed:37832547, ECO:0000305|PubMed:10080180}. Nucleus envelope {ECO:0000269|PubMed:29599122, ECO:0000269|PubMed:37788673, ECO:0000269|PubMed:37832547}. Nucleus, nucleoplasm {ECO:0000269|PubMed:15372542, ECO:0000269|PubMed:24741066, EC…	Nuclear	0.202
P20700	LMNB1	16|20|16	52	17.33	0|0|0	1	173.33	0	39.6648	SUBCELLULAR LOCATION: Nucleus lamina {ECO:0000269|PubMed:28716252, ECO:0000269|PubMed:32910914}.	Nuclear
Q03252	LMNB2	11|5|17	33	11	0|0|0	1	110	0	21.7877	SUBCELLULAR LOCATION: Nucleus lamina {ECO:0000305|PubMed:33033404}.	Nuclear
Q9C0E8	LNPK	0|1|0	1	0.33	0|0|0	0	3.33	0.24		SUBCELLULAR LOCATION: Endoplasmic reticulum membrane {ECO:0000269|PubMed:22729086, ECO:0000269|PubMed:24223779, ECO:0000269|PubMed:25404289, ECO:0000269|PubMed:25548161, ECO:0000269|PubMed:27619977}; Multi-pass membrane protein {ECO:0000269|PubMed:22729086, ECO:0000269|PubMed:24223779}; Cytoplasmic side {ECO:0000269|PubMed:24223779, ECO:0000269|PubMed:25548161}. Note=Localizes at endoplasmic reti…	Other
P36776	LONP1	3|4|5	12	4	0|0|0	1	40	0	20.8101	SUBCELLULAR LOCATION: Mitochondrion matrix {ECO:0000255|HAMAP-Rule:MF_03120, ECO:0000269|PubMed:7961901}.	Other
P28300	LOX	2|1|2	5	1.67	0|0|0	0.67	16.67	0.06	3.49162	SUBCELLULAR LOCATION: Secreted {ECO:0000269|PubMed:31152061}. Secreted, extracellular space.	Other
P30533	LRPAP1	0|0|1	1	0.33	0|0|0	0	3.33	0.24	4.32961	SUBCELLULAR LOCATION: Rough endoplasmic reticulum lumen {ECO:0000269|PubMed:7774585}. Endoplasmic reticulum-Golgi intermediate compartment lumen {ECO:0000269|PubMed:7774585}. Golgi apparatus, cis-Golgi network {ECO:0000269|PubMed:7774585}. Golgi apparatus lumen {ECO:0000269|PubMed:7774585}. Endosome lumen {ECO:0000269|PubMed:7774585}. Cell surface {ECO:0000269|PubMed:11384978}. Note=May be associ…	Other
P42704	LRPPRC	12|17|24	53	17.67	0|0|0	1	176.67	0	34.7765	SUBCELLULAR LOCATION: Mitochondrion {ECO:0000269|PubMed:19262567, ECO:0000269|PubMed:23822101}. Nucleus {ECO:0000269|PubMed:19262567}. Nucleus, nucleoplasm. Nucleus inner membrane. Nucleus outer membrane. Note=Seems to be predominantly mitochondrial.	Nuclear
Q8N1G4	LRRC47	1|2|2	5	1.67	0|0|0	0.67	16.67	0.06	11.4525		Other
Q96AG4	LRRC59	3|2|4	9	3	0|0|0	1	30	0	24.4413	SUBCELLULAR LOCATION: Microsome membrane {ECO:0000250}; Single-pass type II membrane protein {ECO:0000250}. Endoplasmic reticulum membrane; Single-pass type II membrane protein. Nucleus envelope. Note=Localization in the nuclear envelope depends upon the nuclear import machinery, including KPNB1.	Nuclear
Q9Y608	LRRFIP2	12|17|10	39	13	0|0|0	1	130	0	10.0559		Other
Q3MHD2	LSM12	0|2|0	2	0.67	0|0|0	0.33	6.67	0.15	27.2346	SUBCELLULAR LOCATION: Cytoplasm {ECO:0000269|PubMed:34362892}. Note=Colocalizes with TPCN2. {ECO:0000269|PubMed:34362892}.	Other
Q9NQ29	LUC7L	0|0|1	1	0.33	0|0|0	0	3.33	0.24	37.1508		Other
Q9Y383	LUC7L2	6|3|4	13	4.33	0|0|0	1	43.33	0	46.3687	SUBCELLULAR LOCATION: Nucleus speckle {ECO:0000250|UniProtKB:Q7TNC4}. Nucleus, nucleoplasm {ECO:0000250|UniProtKB:Q7TNC4}. Note=Colocalizes with SCNM1 and SNRNP70 in nuclear speckles. {ECO:0000250|UniProtKB:Q7TNC4}.	Nuclear
O95232	LUC7L3	2|0|1	3	1	0|0|0	0.33	10	0.15	45.2514	SUBCELLULAR LOCATION: Nucleus speckle {ECO:0000269|PubMed:10631324, ECO:0000269|PubMed:12565863}. Note=The subnuclear localization is affected by cisplatin.	Nuclear
Q9NX58	LYAR	2|2|4	8	2.67	0|0|0	1	26.67	0	13.1285	SUBCELLULAR LOCATION: Nucleus {ECO:0000269|PubMed:25092918, ECO:0000269|PubMed:31413131}. Nucleus, nucleolus {ECO:0000269|PubMed:12429849, ECO:0000269|PubMed:24495227}. Cytoplasm {ECO:0000269|PubMed:24990247}. Cell projection, cilium, photoreceptor outer segment {ECO:0000250|UniProtKB:Q08288}. Note=Component of pre-ribosomal particles, including pre-40S, pre-60S and pre-90S (PubMed:24495227). Ass…	Nuclear
P00698	LYZ	1|0|0	1	0.33	1|1|0	0	0.5	0.24	10.3352	SUBCELLULAR LOCATION: Secreted.	Other
Q9UPN3	MACF1	1|0|4	5	1.67	0|0|0	0.33	16.67	0.1	15.7821	SUBCELLULAR LOCATION: [Isoform 2]: Cytoplasm, cytoskeleton {ECO:0000269|PubMed:15265687, ECO:0000269|PubMed:27693509}. Cytoplasm {ECO:0000269|PubMed:15265687}. Golgi apparatus {ECO:0000269|PubMed:15265687}. Cell membrane {ECO:0000269|PubMed:20937854}. Cell projection, ruffle membrane {ECO:0000269|PubMed:20937854}. Note=The phosphorylated form is found in the cytoplasm while the non-phosphorylated…	Other
Q13257	MAD2L1	0|1|0	1	0.33	0|0|0	0	3.33	0.24	10.1955	SUBCELLULAR LOCATION: Nucleus {ECO:0000269|PubMed:19010891}. Chromosome, centromere, kinetochore. Cytoplasm {ECO:0000269|PubMed:19010891}. Cytoplasm, cytoskeleton, spindle pole. Note=Recruited by MAD1L1 to unattached kinetochores (Probable). Recruited to the nuclear pore complex by TPR during interphase. Recruited to kinetochores in late prometaphase after BUB1, CENPF, BUB1B and CENPE. Kinetochor…	Nuclear
Q9UNF1	MAGED2	0|0|2	2	0.67	0|0|0	0.33	6.67	0.15	18.5754		Other
Q9H0U3	MAGT1	0|0|1	1	0.33	0|0|0	0	3.33	0.24	1.81564	SUBCELLULAR LOCATION: Cell membrane {ECO:0000269|PubMed:19717468}; Multi-pass membrane protein {ECO:0000269|PubMed:19717468}. Endoplasmic reticulum {ECO:0000269|PubMed:25135935}. Endoplasmic reticulum membrane {ECO:0000250}; Multi-pass membrane protein {ECO:0000250}.	Other
P46821	MAP1B	29|35|49	113	37.67	0|0|0	1	376.67	0	36.3128	SUBCELLULAR LOCATION: Cytoplasm, cytoskeleton {ECO:0000269|PubMed:18195017}. Cytoplasm {ECO:0000269|PubMed:18195017}. Synapse {ECO:0000250}. Cell projection, dendritic spine {ECO:0000250}. Note=Colocalizes with DAPK1 in the microtubules and cortical actin fibers. {ECO:0000250}.; SUBCELLULAR LOCATION: [MAP1 light chain LC1]: Cytoplasm {ECO:0000250|UniProtKB:P14873}.	Other
P36507	MAP2K2	1|2|3	6	2	0|0|0	0.67	20	0.04	3.77095	SUBCELLULAR LOCATION: Cytoplasm {ECO:0000269|PubMed:10409742}. Membrane {ECO:0000269|PubMed:10409742}; Peripheral membrane protein {ECO:0000269|PubMed:10409742}. Note=Membrane localization is probably regulated by its interaction with KSR1. {ECO:0000269|PubMed:10409742}.	Other
P27816	MAP4	8|4|5	17	5.67	0|0|0	1	56.67	0	43.5754	SUBCELLULAR LOCATION: Cytoplasm, cytoskeleton {ECO:0000269|PubMed:34782749}. Cytoplasm, cytoskeleton, microtubule organizing center {ECO:0000269|PubMed:29180244}. Note=Recruitment to microtubule is inhibited by microtubules polyglutamylation. {ECO:0000269|PubMed:34782749}.	Other
P29966	MARCKS	3|3|2	8	2.67	0|0|0	1	26.67	0	39.5251	SUBCELLULAR LOCATION: Cell membrane {ECO:0000269|PubMed:2034276}; Lipid-anchor {ECO:0000305}. Cytoplasm, cytoskeleton {ECO:0000305}. Cytoplasm {ECO:0000269|PubMed:2034276}. Note=PKC-dependent phosphorylation displaces MARCKS from the cell membrane and subsequent dephosphorylation is accompanied by its reassociation with the membrane. {ECO:0000269|PubMed:2034276}.	Other	0.332
P49006	MARCKSL1	1|0|0	1	0.33	0|0|0	0	3.33	0.24	24.581	SUBCELLULAR LOCATION: Cytoplasm, cytoskeleton {ECO:0000250|UniProtKB:P28667}. Cell membrane {ECO:0000305|PubMed:22751924, ECO:0000305|PubMed:25255805}; Lipid-anchor {ECO:0000305|PubMed:25255805}. Note=Associates with the membrane via the insertion of the N-terminal N-myristoyl chain and the partial insertion of the effector domain. Association of the effector domain with membranes may be regulate…	Other
P56192	MARS1	4|2|6	12	4	0|0|0	1	40	0		SUBCELLULAR LOCATION: Cytoplasm, cytosol {ECO:0000269|PubMed:10791971, ECO:0000269|PubMed:19289464, ECO:0000305|PubMed:26472928}. Nucleus, nucleolus {ECO:0000269|PubMed:10791971}. Note=Localizes to the nucleolus in proliferative cells but disappears in quiescent cells. {ECO:0000269|PubMed:10791971}.	Nuclear
P31153	MAT2A	1|0|1	2	0.67	0|0|0	0	6.67	0.24	31.8436		Other
P43243	MATR3	5|5|7	17	5.67	0|0|0	1	56.67	0	61.5922	SUBCELLULAR LOCATION: Nucleus matrix.	Nuclear
Q5VZF2	MBNL2	1|0|0	1	0.33	0|0|0	0	3.33	0.24	0.27933	SUBCELLULAR LOCATION: Nucleus {ECO:0000269|PubMed:11929853}. Cytoplasm {ECO:0000269|PubMed:16273094}. Note=Greater concentration in the nucleus. Expressed in or near large cytoplasmic adhesion plaques (PubMed:16273094). Location in the cytoplasm is microtubule-dependent (PubMed:16273094). In both DM1 and DM2 patients, colocalizes with nuclear foci of retained expanded-repeat transcripts (PubMed:1…	Nuclear
P49736	MCM2	2|3|5	10	3.33	0|0|0	1	33.33	0	24.162	SUBCELLULAR LOCATION: Nucleus {ECO:0000269|PubMed:8175912}. Chromosome {ECO:0000305|PubMed:35585232}. Note=Associated with chromatin before the formation of nuclei and detaches from it as DNA replication progresses. {ECO:0000250|UniProtKB:P55861}.	Nuclear
P25205	MCM3	4|5|8	17	5.67	0|0|0	1	56.67	0	44.9721	SUBCELLULAR LOCATION: Nucleus {ECO:0000305|PubMed:35585232}. Chromosome {ECO:0000305|PubMed:35585232}. Note=Associated with chromatin before the formation of nuclei and detaches from it as DNA replication progresses. {ECO:0000305|PubMed:35585232}.	Nuclear
P33991	MCM4	5|3|7	15	5	0|0|0	1	50	0	40.9218	SUBCELLULAR LOCATION: Nucleus {ECO:0000305|PubMed:35585232}. Chromosome {ECO:0000305|PubMed:35585232}. Note=Associated with chromatin before the formation of nuclei and detaches from it as DNA replication progresses. {ECO:0000305|PubMed:35585232}.	Nuclear
P33992	MCM5	1|4|5	10	3.33	0|0|0	0.67	33.33	0.01	29.0503	SUBCELLULAR LOCATION: Nucleus {ECO:0000305|PubMed:35585232}. Chromosome {ECO:0000305|PubMed:35585232}. Note=Associated with chromatin before the formation of nuclei and detaches from it as DNA replication progresses. {ECO:0000305|PubMed:35585232}.	Nuclear
Q14566	MCM6	3|3|8	14	4.67	0|0|0	1	46.67	0	39.3855	SUBCELLULAR LOCATION: Nucleus {ECO:0000269|PubMed:16899510}. Chromosome {ECO:0000269|PubMed:16899510}. Note=Binds to chromatin during G1 and detaches from it during S phase. {ECO:0000269|PubMed:16899510}.	Nuclear
P33993	MCM7	2|4|9	15	5	0|0|0	1	50	0	45.8101	SUBCELLULAR LOCATION: Nucleus {ECO:0000305|PubMed:35585232}. Chromosome {ECO:0000305|PubMed:35585232}. Note=Associated with chromatin before the formation of nuclei and detaches from it as DNA replication progresses. {ECO:0000305|PubMed:35585232}.	Nuclear
P23368	ME2	0|0|1	1	0.33	0|0|0	0	3.33	0.24	4.7486	SUBCELLULAR LOCATION: Mitochondrion matrix {ECO:0000269|PubMed:1993674}.	Other
Q08431	MFGE8	3|4|4	11	3.67	0|0|0	1	36.67	0	0.977654	SUBCELLULAR LOCATION: Membrane {ECO:0000269|PubMed:19204935}; Peripheral membrane protein {ECO:0000269|PubMed:19204935}. Secreted {ECO:0000269|PubMed:19204935}. Cytoplasmic vesicle, secretory vesicle, acrosome membrane {ECO:0000250|UniProtKB:P79385}; Peripheral membrane protein {ECO:0000250|UniProtKB:P79385}. Note=Located in the acrosomal region of zona-pellucida bound sperm. {ECO:0000250|UniProt…	Other
P10620	MGST1	0|1|1	2	0.67	0|0|0	0	6.67	0.24	0.139665	SUBCELLULAR LOCATION: Endoplasmic reticulum membrane {ECO:0000250|UniProtKB:P08011}; Multi-pass membrane protein {ECO:0000255}. Mitochondrion outer membrane {ECO:0000250|UniProtKB:P08011}.	Other
Q99735	MGST2	0|0|1	1	0.33	0|0|0	0	3.33	0.24	0.27933	SUBCELLULAR LOCATION: Endoplasmic reticulum membrane {ECO:0000305|PubMed:8703034}; Multi-pass membrane protein {ECO:0000255}. Microsome membrane {ECO:0000269|PubMed:8703034}; Multi-pass membrane protein {ECO:0000255}.	Other
O14880	MGST3	1|1|1	3	1	0|0|0	0	10	0.24	1.25698	SUBCELLULAR LOCATION: Mitochondrion outer membrane {ECO:0000269|PubMed:27184847}; Multi-pass membrane protein {ECO:0000255}.	Other
Q5XKP0	MICOS13	0|1|1	2	0.67	0|0|0	0	6.67	0.24		SUBCELLULAR LOCATION: Mitochondrion inner membrane {ECO:0000269|PubMed:25997101, ECO:0000269|PubMed:27184847}; Single-pass membrane protein {ECO:0000255}. Note=Enriched at crista junctions. {ECO:0000269|PubMed:25997101}.	Other
O15344	MID1	0|0|1	1	0.33	0|0|0	0	3.33	0.24	0.139665	SUBCELLULAR LOCATION: Cytoplasm {ECO:0000269|PubMed:10077590}. Cytoplasm, cytoskeleton {ECO:0000269|PubMed:10077590}. Cytoplasm, cytoskeleton, spindle {ECO:0000269|PubMed:10077590}. Note=Microtubule-associated. It is associated with microtubules throughout the cell cycle, co-localizing with cytoplasmic fibers in interphase and with the mitotic spindle and midbodies during mitosis and cytokinesis.	Other
Q14165	MLEC	2|2|2	6	2	0|0|0	1	20	0	0.977654	SUBCELLULAR LOCATION: Endoplasmic reticulum membrane {ECO:0000250}; Single-pass type I membrane protein {ECO:0000250}.	Other
P22033	MMUT	0|1|0	1	0.33	0|0|0	0	3.33	0.24		SUBCELLULAR LOCATION: Mitochondrion matrix {ECO:0000269|PubMed:24458}. Mitochondrion {ECO:0000269|PubMed:28943303}. Cytoplasm {ECO:0000269|PubMed:28943303}.	Other
O75352	MPDU1	1|1|1	3	1	0|0|0	0	10	0.24	6.14525	SUBCELLULAR LOCATION: Membrane {ECO:0000305}; Multi-pass membrane protein {ECO:0000305}.	Other
Q6WCQ1	MPRIP	1|1|1	3	1	0|0|0	0	10	0.24	12.0112	SUBCELLULAR LOCATION: Cytoplasm, cytoskeleton {ECO:0000269|PubMed:14506264, ECO:0000269|PubMed:16257966}. Note=Colocalizes with F-actin.	Other
Q9BZE1	MRPL37	1|0|0	1	0.33	0|0|0	0	3.33	0.24	8.51955	SUBCELLULAR LOCATION: Mitochondrion {ECO:0000269|PubMed:25278503, ECO:0000269|PubMed:25838379, ECO:0000269|PubMed:28892042}.	Other
P82912	MRPS11	0|1|0	1	0.33	0|0|0	0	3.33	0.24	8.37989	SUBCELLULAR LOCATION: Mitochondrion {ECO:0000269|PubMed:25838379}.	Other
Q9Y399	MRPS2	0|0|1	1	0.33	0|0|0	0	3.33	0.24	9.07821	SUBCELLULAR LOCATION: Mitochondrion {ECO:0000269|PubMed:25838379}.	Other
P82650	MRPS22	2|0|2	4	1.33	0|0|0	0.67	13.33	0.06	12.5698	SUBCELLULAR LOCATION: Mitochondrion {ECO:0000269|PubMed:25838379}.	Other
P82673	MRPS35	1|0|1	2	0.67	0|0|0	0	6.67	0.24	10.3352	SUBCELLULAR LOCATION: Mitochondrion {ECO:0000269|PubMed:25838379}.	Other
Q9UKD2	MRTO4	0|1|1	2	0.67	0|0|0	0	6.67	0.24	17.8771	SUBCELLULAR LOCATION: Nucleus, nucleolus {ECO:0000269|PubMed:12429849, ECO:0000269|PubMed:20083226}. Cytoplasm {ECO:0000269|PubMed:20083226}. Note=Shuttles between the nucleus and the cytoplasm. {ECO:0000269|PubMed:20083226}.	Nuclear
P43246	MSH2	0|0|1	1	0.33	0|0|0	0	3.33	0.24	28.2123	SUBCELLULAR LOCATION: Nucleus {ECO:0000269|PubMed:26300262}. Chromosome {ECO:0000269|PubMed:26300262}.	Nuclear
P52701	MSH6	1|0|0	1	0.33	0|0|0	0	3.33	0.24	31.0056	SUBCELLULAR LOCATION: Nucleus {ECO:0000269|PubMed:23622243}. Chromosome {ECO:0000269|PubMed:23622243}. Note=Associates with H3K36me3 via its PWWP domain.	Nuclear
O43347	MSI1	0|1|1	2	0.67	0|0|0	0	6.67	0.24	2.93296	SUBCELLULAR LOCATION: Cytoplasm {ECO:0000250|UniProtKB:Q61474}. Nucleus {ECO:0000250|UniProtKB:Q61474}.	Nuclear
Q96DH6	MSI2	1|0|2	3	1	0|0|0	0.33	10	0.15	6.14525	SUBCELLULAR LOCATION: Cytoplasm. Note=Associated with polysomes. {ECO:0000250}.	Other
P26038	MSN	1|0|2	3	1	0|0|0	0.33	10	0.15	32.1229	SUBCELLULAR LOCATION: Cell membrane {ECO:0000269|PubMed:11728332, ECO:0000269|PubMed:15039356, ECO:0000269|PubMed:18586956, ECO:0000269|PubMed:7884872, ECO:0000269|PubMed:9298994}; Peripheral membrane protein {ECO:0000250|UniProtKB:P26041}; Cytoplasmic side {ECO:0000250|UniProtKB:P26041}. Cytoplasm, cytoskeleton {ECO:0000250|UniProtKB:P26041}. Apical cell membrane {ECO:0000250|UniProtKB:P26041}; …	Other
O94776	MTA2	0|0|1	1	0.33	0|0|0	0	3.33	0.24	28.7709	SUBCELLULAR LOCATION: Nucleus {ECO:0000255|PROSITE-ProRule:PRU00512, ECO:0000255|PROSITE-ProRule:PRU00624, ECO:0000269|PubMed:28977666, ECO:0000269|PubMed:33283408}.	Nuclear
P00846	MT-ATP6	1|1|1	3	1	0|0|0	0	10	0.24	4.46927	SUBCELLULAR LOCATION: Mitochondrion inner membrane; Multi-pass membrane protein.	Other
Q9NZJ7	MTCH1	1|0|1	2	0.67	0|0|0	0	6.67	0.24	1.39665	SUBCELLULAR LOCATION: Mitochondrion outer membrane {ECO:0000305|PubMed:12377771}; Multi-pass membrane protein {ECO:0000255}.	Other
Q9Y6C9	MTCH2	0|2|1	3	1	0|0|0	0.33	10	0.15	11.8715	SUBCELLULAR LOCATION: Mitochondrion outer membrane {ECO:0000269|PubMed:36264797}; Multi-pass membrane protein {ECO:0000255}.	Other
P00403	MT-CO2	3|4|2	9	3	0|0|0	1	30	0	8.79888	SUBCELLULAR LOCATION: Mitochondrion inner membrane {ECO:0000269|PubMed:30030519}; Multi-pass membrane protein {ECO:0000269|PubMed:30030519}.	Other
Q86UE4	MTDH	5|3|4	12	4	0|0|0	1	40	0	25	SUBCELLULAR LOCATION: Endoplasmic reticulum membrane; Single-pass membrane protein. Nucleus membrane {ECO:0000250}; Single-pass membrane protein {ECO:0000250}. Cell junction, tight junction {ECO:0000250}. Nucleus, nucleolus {ECO:0000250}. Cytoplasm, perinuclear region. Note=In epithelial cells, recruited to tight junctions (TJ) during the maturation of the TJ complexes. A nucleolar staining may b…	Nuclear	0.292
P11586	MTHFD1	9|15|16	40	13.33	0|0|0	1	133.33	0	43.4358	SUBCELLULAR LOCATION: Cytoplasm {ECO:0000305|PubMed:3053686}.	Other
P13995	MTHFD2	0|0|1	1	0.33	0|0|0	0	3.33	0.24	9.21788	SUBCELLULAR LOCATION: Mitochondrion.	Other
O75431	MTX2	0|1|0	1	0.33	0|0|0	0	3.33	0.24	2.7933	SUBCELLULAR LOCATION: Mitochondrion outer membrane {ECO:0000269|PubMed:10381257}. Mitochondrion {ECO:0000269|PubMed:25997101}.	Other
Q96S97	MYADM	0|1|0	1	0.33	0|0|0	0	3.33	0.24	0.698324	SUBCELLULAR LOCATION: Membrane {ECO:0000305}; Multi-pass membrane protein {ECO:0000305}.	Other
Q9P2K5	MYEF2	1|0|0	1	0.33	0|0|0	0	3.33	0.24	3.77095	SUBCELLULAR LOCATION: Nucleus.	Nuclear
P35580	MYH10	70|80|68	218	72.67	0|0|0	1	726.67	0	52.933	SUBCELLULAR LOCATION: Cell projection, lamellipodium {ECO:0000269|PubMed:20052411, ECO:0000269|PubMed:22480440}. Note=Colocalizes with MCC at the leading edge of migrating cells.	Other
Q7Z406	MYH14	6|5|4	15	5	0|0|0	1	50	0	44.4134		Other
P35579	MYH9	192|212|218	622	207.33	0|1|0	1	622	0	62.5698	SUBCELLULAR LOCATION: Cytoplasm, cytoskeleton {ECO:0000269|PubMed:22693546}. Cytoplasm, cell cortex {ECO:0000250|UniProtKB:Q8VDD5}. Cytoplasmic vesicle, secretory vesicle, Cortical granule {ECO:0000250|UniProtKB:Q8VDD5}. Note=Colocalizes with actin filaments at lamellipodia margins and at the leading edge of migrating cells (PubMed:20052411). In retinal pigment epithelial cells, predominantly loc…	Other
O14950	MYL12B	14|25|25	64	21.33	0|0|0	1	213.33	0	41.2011		Other
P60660	MYL6	7|9|10	26	8.67	0|0|0	1	86.67	0	57.4022		Other
P14649	MYL6B	4|5|7	16	5.33	0|0|0	1	53.33	0	46.3687		Other
Q15746	MYLK	1|0|1	2	0.67	0|0|0	0	6.67	0.24	1.53631	SUBCELLULAR LOCATION: Cytoplasm {ECO:0000269|PubMed:20053363}. Cell projection, lamellipodium {ECO:0000269|PubMed:20053363}. Cleavage furrow {ECO:0000269|PubMed:15020676}. Cytoplasm, cytoskeleton, stress fiber {ECO:0000269|PubMed:15020676}. Note=Localized to stress fibers during interphase and to the cleavage furrow during mitosis. {ECO:0000269|PubMed:15020676}.	Other
Q92614	MYO18A	28|32|22	82	27.33	0|0|0	1	273.33	0	3.49162	SUBCELLULAR LOCATION: Golgi apparatus {ECO:0000269|PubMed:19837035}. Golgi apparatus, trans-Golgi network {ECO:0000269|PubMed:19837035}. Golgi outpost {ECO:0000250|UniProtKB:D3ZFD0}. Cytoplasm, cytoskeleton, microtubule organizing center {ECO:0000250|UniProtKB:D3ZFD0}. Note=Recruited to the Golgi apparatus by GOLPH3 (PubMed:19837035). Localizes to the postsynaptic Golgi apparatus region, also nam…	Other
O00159	MYO1C	9|12|14	35	11.67	0|0|0	1	116.67	0	21.2291	SUBCELLULAR LOCATION: Cytoplasm {ECO:0000269|PubMed:22736583}. Nucleus {ECO:0000269|PubMed:22736583}. Cytoplasm, cell cortex {ECO:0000250|UniProtKB:Q9WTI7}. Cell projection, stereocilium membrane {ECO:0000250|UniProtKB:Q92002}. Cytoplasmic vesicle {ECO:0000250|UniProtKB:Q9WTI7}. Cell projection, ruffle membrane {ECO:0000269|PubMed:34380438}. Note=Colocalizes with CABP1 and CIB1 at cell margin, me…	Nuclear
Q9Y4I1	MYO5A	5|1|0	6	2	0|0|0	0.33	20	0.1	7.26257		Other
Q9ULV0	MYO5B	8|5|2	15	5	0|0|0	1	50	0	5.58659	SUBCELLULAR LOCATION: Cytoplasm {ECO:0000250|UniProtKB:P70569}.	Other
Q9UM54	MYO6	8|3|3	14	4.67	0|0|0	1	46.67	0	20.6704	SUBCELLULAR LOCATION: Golgi apparatus, trans-Golgi network membrane {ECO:0000269|PubMed:16507995}; Peripheral membrane protein {ECO:0000269|PubMed:16507995}. Golgi apparatus {ECO:0000269|PubMed:16507995}. Nucleus {ECO:0000269|PubMed:16507995, ECO:0000269|PubMed:16949370}. Cytoplasm, perinuclear region {ECO:0000269|PubMed:16507995}. Membrane, clathrin-coated pit {ECO:0000269|PubMed:11447109}. Cyto…	Nuclear
Q9NZM1	MYOF	3|2|11	16	5.33	0|0|0	1	53.33	0	4.05028	SUBCELLULAR LOCATION: Cell membrane; Single-pass type II membrane protein. Nucleus membrane; Single-pass type II membrane protein. Cytoplasmic vesicle membrane; Single-pass type II membrane protein. Note=Concentrated at the membrane sites of both myoblast-myoblast and myoblast-myotube fusions. Detected at the plasmalemma in endothelial cells lining intact blood vessels (By similarity). Found at n…	Nuclear
Q9BXJ9	NAA15	2|4|6	12	4	0|0|0	1	40	0	9.49721	SUBCELLULAR LOCATION: Cytoplasm. Nucleus. Note=Mainly cytoplasmic, nuclear in some cases. Present in the free cytosolic and cytoskeleton-bound polysomes, but not in the membrane-bound polysomes.	Nuclear
Q6IA69	NADSYN1	3|1|1	5	1.67	0|0|0	0.33	16.67	0.11			Other
P43490	NAMPT	9|5|9	23	7.67	0|0|0	1	76.67	0	18.8547	SUBCELLULAR LOCATION: Nucleus {ECO:0000269|PubMed:24130902}. Cytoplasm {ECO:0000250|UniProtKB:Q99KQ4}. Secreted {ECO:0000269|PubMed:21741723}. Note=Under non-inflammatory conditions, visfatin predominantly exhibits a granular pattern within the nucleus. Secreted by endothelial cells upon IL-1beta stimulation. Abundantly secreted in milk, reaching 100-fold higher concentrations compared to materna…	Nuclear
P55209	NAP1L1	2|2|2	6	2	0|0|0	1	20	0	52.2346	SUBCELLULAR LOCATION: Nucleus {ECO:0000269|PubMed:17081065, ECO:0000269|PubMed:20002496, ECO:0000269|PubMed:27599637}. Melanosome {ECO:0000269|PubMed:17081065}. Cytoplasm {ECO:0000269|PubMed:20002496, ECO:0000269|PubMed:28659470}. Note=Identified by mass spectrometry in melanosome fractions from stage I to stage IV.	Nuclear	0.342
Q99733	NAP1L4	4|3|5	12	4	0|0|0	1	40	0	38.6872	SUBCELLULAR LOCATION: Nucleus {ECO:0000269|PubMed:10764593, ECO:0000269|PubMed:9325046}. Cytoplasm {ECO:0000269|PubMed:10764593, ECO:0000269|PubMed:9325046}. Note=Present in the cytoplasm and excluded from the nucleus during G0/G1 phase, then relocates to the nucleus by the time cells are in S phase (PubMed:9325046). Phosphorylated form localizes in the cytoplasm during the G0/G1 transition, wher…	Nuclear	0.357
P54920	NAPA	3|4|0	7	2.33	0|0|0	0.67	23.33	0.02	2.65363	SUBCELLULAR LOCATION: Cell membrane {ECO:0000269|PubMed:15980433}; Peripheral membrane protein {ECO:0000305|PubMed:15029241}.	Other
O43776	NARS1	0|2|1	3	1	0|0|0	0.33	10	0.15		SUBCELLULAR LOCATION: Cytoplasm {ECO:0000305|PubMed:9421509}.	Other
P49321	NASP	1|0|0	1	0.33	0|0|0	0	3.33	0.24	45.6704	SUBCELLULAR LOCATION: Cytoplasm {ECO:0000250|UniProtKB:Q99MD9}. Nucleus {ECO:0000250|UniProtKB:Q99MD9}.	Nuclear
Q15021	NCAPD2	0|1|2	3	1	0|0|0	0.33	10	0.15	15.6425	SUBCELLULAR LOCATION: Nucleus {ECO:0000269|PubMed:10958694}. Cytoplasm {ECO:0000269|PubMed:10958694}. Chromosome {ECO:0000269|PubMed:10958694}. Note=In interphase cells, the majority of the condensin complex is found in the cytoplasm, while a minority of the complex is associated with chromatin. A subpopulation of the complex however remains associated with chromosome foci in interphase cells. Du…	Nuclear
Q09161	NCBP1	0|2|0	2	0.67	0|0|0	0.33	6.67	0.15	17.3184	SUBCELLULAR LOCATION: Nucleus {ECO:0000269|PubMed:19648179}. Cytoplasm {ECO:0000269|PubMed:17289661}. Note=Localized in cytoplasmic mRNP granules containing untranslated mRNAs. {ECO:0000269|PubMed:17289661}.	Nuclear	0.532
Q6PIU2	NCEH1	2|4|1	7	2.33	0|0|0	0.67	23.33	0.03	0.139665	SUBCELLULAR LOCATION: Cell membrane {ECO:0000269|PubMed:17052608, ECO:0000305|PubMed:12149457}; Single-pass type II membrane protein {ECO:0000305|PubMed:12149457}. Microsome {ECO:0000250|UniProtKB:Q8BLF1}.	Other
Q9Y2A7	NCKAP1	0|1|1	2	0.67	0|0|0	0	6.67	0.24	13.1285	SUBCELLULAR LOCATION: Cell membrane {ECO:0000250|UniProtKB:P28660}; Single-pass membrane protein {ECO:0000250|UniProtKB:P28660}; Cytoplasmic side {ECO:0000250|UniProtKB:P28660}. Cell projection, lamellipodium membrane {ECO:0000250|UniProtKB:P28660}; Single-pass membrane protein {ECO:0000250|UniProtKB:P28660}; Cytoplasmic side {ECO:0000250|UniProtKB:P28660}. Note=At the interface between the lamel…	Other
P19338	NCL	11|11|14	36	12	0|0|0	1	120	0	73.6034	SUBCELLULAR LOCATION: Nucleus, nucleolus. Cytoplasm. Note=Localized in cytoplasmic mRNP granules containing untranslated mRNAs.	Nuclear	0.224
Q969V3	NCLN	2|2|1	5	1.67	0|0|0	0.67	16.67	0.06	5.72626	SUBCELLULAR LOCATION: Endoplasmic reticulum membrane {ECO:0000269|PubMed:15257293, ECO:0000269|PubMed:20538592}; Single-pass membrane protein {ECO:0000269|PubMed:15257293, ECO:0000269|PubMed:20538592}.	Other
Q9HCD5	NCOA5	0|1|1	2	0.67	0|0|0	0	6.67	0.24	6.14525	SUBCELLULAR LOCATION: Nucleus.	Nuclear
O95299	NDUFA10	2|1|2	5	1.67	0|0|0	0.67	16.67	0.06	9.35754	SUBCELLULAR LOCATION: Mitochondrion matrix {ECO:0000305|PubMed:12611891}.	Other
Q9UI09	NDUFA12	0|1|1	2	0.67	0|0|0	0	6.67	0.24	0.837989	SUBCELLULAR LOCATION: Mitochondrion inner membrane {ECO:0000305|PubMed:12611891}; Peripheral membrane protein {ECO:0000255}; Matrix side {ECO:0000305}.	Other
Q9P0J0	NDUFA13	1|0|2	3	1	0|0|0	0.33	10	0.15	1.53631	SUBCELLULAR LOCATION: Mitochondrion inner membrane {ECO:0000269|PubMed:12628925, ECO:0000269|PubMed:15059901, ECO:0000269|PubMed:15367666}; Single-pass membrane protein {ECO:0000255}; Matrix side. Nucleus {ECO:0000269|PubMed:12628925}. Note=Localizes mainly in the mitochondrion (PubMed:12628925). May be translocated into the nucleus upon IFN/RA treatment. {ECO:0000269|PubMed:12628925, ECO:0000269…	Nuclear
O00483	NDUFA4	0|1|2	3	1	0|0|0	0.33	10	0.15	10.4749	SUBCELLULAR LOCATION: Mitochondrion inner membrane {ECO:0000269|PubMed:23746447, ECO:0000269|PubMed:30030519}; Single-pass membrane protein {ECO:0000269|PubMed:30030519}.	Other
P51970	NDUFA8	0|1|0	1	0.33	0|0|0	0	3.33	0.24	4.88827	SUBCELLULAR LOCATION: Mitochondrion inner membrane {ECO:0000269|PubMed:21310150}; Peripheral membrane protein {ECO:0000269|PubMed:21310150}. Mitochondrion intermembrane space {ECO:0000269|PubMed:21310150}. Mitochondrion {ECO:0000269|PubMed:23676665}.	Other
O96000	NDUFB10	0|0|2	2	0.67	0|0|0	0.33	6.67	0.15	4.46927	SUBCELLULAR LOCATION: Mitochondrion inner membrane {ECO:0000269|PubMed:28040730, ECO:0000305|PubMed:12611891}; Peripheral membrane protein {ECO:0000305}; Matrix side {ECO:0000305}.	Other
O95168	NDUFB4	1|0|1	2	0.67	0|0|0	0	6.67	0.24	0.698324	SUBCELLULAR LOCATION: Mitochondrion inner membrane {ECO:0000305|PubMed:12611891}; Single-pass membrane protein {ECO:0000255}; Matrix side {ECO:0000305}.	Other
Q9Y6M9	NDUFB9	0|1|2	3	1	0|0|0	0.33	10	0.15	0.837989	SUBCELLULAR LOCATION: Mitochondrion inner membrane {ECO:0000305|PubMed:12611891}; Peripheral membrane protein {ECO:0000305}; Matrix side {ECO:0000305}.	Other
P28331	NDUFS1	2|0|3	5	1.67	0|0|0	0.67	16.67	0.04	7.5419	SUBCELLULAR LOCATION: Mitochondrion inner membrane {ECO:0000305|PubMed:12611891, ECO:0000305|PubMed:30879903}; Peripheral membrane protein {ECO:0000250|UniProtKB:P15690}; Matrix side {ECO:0000250|UniProtKB:P15690}.	Other
O75306	NDUFS2	0|1|2	3	1	0|0|0	0.33	10	0.15	6.00559	SUBCELLULAR LOCATION: Mitochondrion inner membrane {ECO:0000305|PubMed:12611891, ECO:0000305|PubMed:9585441}; Peripheral membrane protein {ECO:0000250|UniProtKB:Q641Y2}; Matrix side {ECO:0000250|UniProtKB:Q641Y2}.	Other
O75489	NDUFS3	1|2|2	5	1.67	0|0|0	0.67	16.67	0.06	9.35754	SUBCELLULAR LOCATION: Mitochondrion inner membrane {ECO:0000269|PubMed:18826940, ECO:0000305|PubMed:12611891, ECO:0000305|PubMed:17209039}; Peripheral membrane protein {ECO:0000305|PubMed:18826940}; Matrix side {ECO:0000269|PubMed:18826940}.	Other
O75251	NDUFS7	1|0|1	2	0.67	0|0|0	0	6.67	0.24	4.18994	SUBCELLULAR LOCATION: Mitochondrion inner membrane {ECO:0000305|PubMed:12611891}; Peripheral membrane protein {ECO:0000250|UniProtKB:P42026}; Matrix side {ECO:0000250|UniProtKB:P42026}.	Other
O00217	NDUFS8	1|0|0	1	0.33	0|0|0	0	3.33	0.24	5.86592	SUBCELLULAR LOCATION: Mitochondrion inner membrane {ECO:0000305|PubMed:12611891, ECO:0000305|PubMed:9666055}; Peripheral membrane protein {ECO:0000250|UniProtKB:P42028}; Matrix side {ECO:0000250|UniProtKB:P42028}.	Other
P49821	NDUFV1	0|1|1	2	0.67	0|0|0	0	6.67	0.24	0.977654	SUBCELLULAR LOCATION: Mitochondrion inner membrane {ECO:0000250|UniProtKB:P25708}; Peripheral membrane protein {ECO:0000250|UniProtKB:P25708}; Matrix side {ECO:0000250|UniProtKB:P25708}.	Other
P48681	NES	2|2|8	12	4	0|0|0	1	40	0	3.91061		Other
Q0ZGT2	NEXN	3|1|0	4	1.33	0|0|0	0.33	13.33	0.11	6.42458	SUBCELLULAR LOCATION: Cytoplasm, cytoskeleton {ECO:0000250|UniProtKB:Q9Z2J4}. Cell junction, adherens junction {ECO:0000250|UniProtKB:Q9Z2J4}. Cytoplasm, myofibril, sarcomere, Z line {ECO:0000250|UniProtKB:Q9Z2J4}. Note=Localizes to the cell-matrix AJ. Not found at the cell-cell AJ. {ECO:0000250|UniProtKB:Q9Z2J4}.	Other
O00712	NFIB	4|3|2	9	3	0|0|0	1	30	0	6.70391	SUBCELLULAR LOCATION: Nucleus.	Nuclear	0.513
Q96TA1	NIBAN2	3|1|5	9	3	0|0|0	0.67	30	0.01		SUBCELLULAR LOCATION: Cytoplasm, cytosol. Cell junction, adherens junction. Membrane {ECO:0000305}; Lipid-anchor {ECO:0000305}. Note=In exponentially growing cells, exclusively cytoplasmic. Cell membrane localization is observed when cells reach confluency and during telophase. In melanoma cells, targeting to the plasma membrane may be impaired by C-terminal phosphorylation.	Other
Q9BPW8	NIPSNAP1	1|1|0	2	0.67	0|0|0	0	6.67	0.24	5.58659	SUBCELLULAR LOCATION: Mitochondrion matrix {ECO:0000269|PubMed:30982665}.	Other
O75323	NIPSNAP2	1|1|0	2	0.67	0|0|0	0	6.67	0.24	3.35196	SUBCELLULAR LOCATION: Mitochondrion matrix {ECO:0000269|PubMed:30982665}.	Other
Q8N5F7	NKAP	1|0|0	1	0.33	0|0|0	0	3.33	0.24	17.4581	SUBCELLULAR LOCATION: Nucleus {ECO:0000269|PubMed:14550261}.	Nuclear
P30419	NMT1	0|2|2	4	1.33	0|0|0	0.67	13.33	0.06	15.7821	SUBCELLULAR LOCATION: Cytoplasm {ECO:0000269|PubMed:9353336, ECO:0000269|PubMed:9506952}. Cytoplasm, cytosol {ECO:0000269|PubMed:9353336}. Membrane {ECO:0000269|PubMed:9506952}; Peripheral membrane protein {ECO:0000269|PubMed:9506952}. Note=Copurifies with ribosomes. {ECO:0000269|PubMed:9353336}.	Other
P40261	NNMT	2|1|2	5	1.67	0|0|0	0.67	16.67	0.06		SUBCELLULAR LOCATION: Cytoplasm.	Other
Q13423	NNT	16|11|14	41	13.67	0|0|0	1	136.67	0	4.60894	SUBCELLULAR LOCATION: Mitochondrion inner membrane {ECO:0000305}; Multi-pass membrane protein {ECO:0000305}; Matrix side {ECO:0000305}.	Other
Q15233	NONO	11|12|15	38	12.67	0|0|0	1	126.67	0	70.5307	SUBCELLULAR LOCATION: Nucleus {ECO:0000269|PubMed:22416126, ECO:0000269|PubMed:28712728}. Nucleus, nucleolus. Nucleus speckle {ECO:0000269|PubMed:22416126, ECO:0000269|PubMed:28712728}. Chromosome {ECO:0000250|UniProtKB:Q99K48}. Note=Detected in punctate subnuclear structures often located adjacent to splicing speckles, called paraspeckles. {ECO:0000269|PubMed:22416126, ECO:0000269|PubMed:2871272…	Nuclear
P55786	NPEPPS	9|12|18	39	13	0|0|0	1	130	0	17.1788	SUBCELLULAR LOCATION: Cytoplasm, cytosol {ECO:0000269|PubMed:10978616}. Nucleus {ECO:0000305}.	Nuclear
Q8TAT6	NPLOC4	0|1|0	1	0.33	0|0|0	0	3.33	0.24	13.5475	SUBCELLULAR LOCATION: Cytoplasm, cytosol {ECO:0000250|UniProtKB:Q9ES54}. Endoplasmic reticulum {ECO:0000250|UniProtKB:Q9ES54}. Nucleus {ECO:0000250|UniProtKB:Q9ES54}. Note=Associated with the endoplasmic reticulum and nuclear. {ECO:0000250|UniProtKB:Q9ES54}.	Nuclear
P06748	NPM1	9|4|14	27	9	0|1|0	1	27	0	77.3743	SUBCELLULAR LOCATION: Nucleus, nucleolus {ECO:0000269|PubMed:19208757, ECO:0000269|PubMed:22528486, ECO:0000269|PubMed:25818168, ECO:0000269|PubMed:25956029}. Nucleus, nucleoplasm {ECO:0000269|PubMed:25818168}. Cytoplasm, cytoskeleton, microtubule organizing center, centrosome {ECO:0000269|PubMed:14654843}. Note=Generally nucleolar, but is translocated to the nucleoplasm in case of serum starvati…	Nuclear	0.299
P46459	NSF	6|6|12	24	8	0|0|0	1	80	0	13.6872	SUBCELLULAR LOCATION: Cytoplasm.	Other
Q08J23	NSUN2	0|0|1	1	0.33	0|0|0	0	3.33	0.24	35.4749	SUBCELLULAR LOCATION: Nucleus, nucleolus {ECO:0000269|PubMed:17071714, ECO:0000269|PubMed:17215513, ECO:0000269|PubMed:31276587}. Cytoplasm {ECO:0000269|PubMed:17071714, ECO:0000269|PubMed:31276587}. Mitochondrion {ECO:0000269|PubMed:31276587, ECO:0000269|PubMed:31287866}. Cytoplasm, cytoskeleton, spindle {ECO:0000269|PubMed:19596847}. Secreted, extracellular exosome {ECO:0000250|UniProtKB:Q1HFZ0…	Nuclear
Q9H857	NT5DC2	0|0|1	1	0.33	0|0|0	0	3.33	0.24	15.7821		Other
Q9BSD7	NTPCR	0|1|1	2	0.67	0|0|0	0	6.67	0.24	14.1061		Other
Q9Y5Y2	NUBP2	0|0|1	1	0.33	0|0|0	0	3.33	0.24	9.21788	SUBCELLULAR LOCATION: Nucleus {ECO:0000255|HAMAP-Rule:MF_03039}. Cytoplasm, cytoskeleton, microtubule organizing center, centrosome {ECO:0000255|HAMAP-Rule:MF_03039}. Cytoplasm {ECO:0000269|PubMed:29848660}. Cytoplasm, cytoskeleton, cilium axoneme {ECO:0000250|UniProtKB:Q9R061}. Cytoplasm, cytoskeleton, microtubule organizing center, centrosome, centriole {ECO:0000250|UniProtKB:Q9R061}. Cytoplasm…	Nuclear
Q9Y266	NUDC	1|1|0	2	0.67	0|0|0	0	6.67	0.24	41.3408	SUBCELLULAR LOCATION: Cytoplasm, cytoskeleton. Nucleus {ECO:0000269|PubMed:10210332}. Cytoplasm, cytoskeleton, spindle {ECO:0000269|PubMed:25789526}. Midbody {ECO:0000269|PubMed:25789526}. Note=In a filamentous pattern adjacent to the nucleus of migrating cerebellar granule cells. Colocalizes with tubulin and dynein and with the microtubule organizing center. Distributed throughout the cytoplasm …	Nuclear
O43809	NUDT21	0|2|4	6	2	0|0|0	0.67	20	0.03	41.2011	SUBCELLULAR LOCATION: Nucleus {ECO:0000269|PubMed:15169763, ECO:0000269|PubMed:19864460, ECO:0000269|PubMed:20695905, ECO:0000269|PubMed:9659921}. Cytoplasm {ECO:0000269|PubMed:19864460}. Note=Shuttles between the nucleus and the cytoplasm in a transcription- and XPO1/CRM1-independent manner, most probably in complex with the cleavage factor Im complex (CFIm) (PubMed:19864460). In punctate subnuc…	Nuclear
Q7Z417	NUFIP2	1|0|1	2	0.67	0|0|0	0	6.67	0.24	31.1453	SUBCELLULAR LOCATION: Nucleus {ECO:0000269|PubMed:12837692, ECO:0000269|PubMed:26184334}. Cytoplasm {ECO:0000269|PubMed:12837692, ECO:0000269|PubMed:26184334}. Cytoplasm, Stress granule {ECO:0000269|PubMed:26184334}. Note=Distribution is cell cycle-modulated, being cytoplasmic in the G2/M phase and accumulating in nucleus during the G1 phase (PubMed:12837692). {ECO:0000269|PubMed:12837692, ECO:00…	Nuclear
Q14980	NUMA1	2|1|5	8	2.67	0|0|0	0.67	26.67	0.03	37.4302	SUBCELLULAR LOCATION: Nucleus {ECO:0000269|PubMed:1541630, ECO:0000269|PubMed:23921553, ECO:0000269|PubMed:27462074}. Nucleus, nucleoplasm {ECO:0000269|PubMed:10811826}. Nucleus matrix {ECO:0000269|PubMed:10075938, ECO:0000269|PubMed:11956313, ECO:0000269|PubMed:1541636, ECO:0000269|PubMed:7962183}. Chromosome {ECO:0000269|PubMed:1541630}. Cytoplasm, cytoskeleton {ECO:0000269|PubMed:11956313, ECO…	Nuclear
Q8WUM0	NUP133	1|1|0	2	0.67	0|0|0	0	6.67	0.24	20.2514	SUBCELLULAR LOCATION: Nucleus, nuclear pore complex {ECO:0000269|PubMed:11564755, ECO:0000269|PubMed:11684705}. Chromosome, centromere, kinetochore {ECO:0000269|PubMed:11564755}. Note=Located on both the cytoplasmic and nuclear sides of the nuclear pore (PubMed:11564755). During mitosis, localizes to the kinetochores (PubMed:11564755). {ECO:0000269|PubMed:11564755, ECO:0000269|PubMed:11684705}.	Nuclear
Q8N1F7	NUP93	0|1|3	4	1.33	0|0|0	0.33	13.33	0.11	29.4693	SUBCELLULAR LOCATION: Nucleus membrane {ECO:0000250|UniProtKB:Q66HC5}; Peripheral membrane protein {ECO:0000250|UniProtKB:Q66HC5}. Nucleus, nuclear pore complex {ECO:0000269|PubMed:12802065, ECO:0000269|PubMed:15229283, ECO:0000269|PubMed:9348540}. Nucleus envelope {ECO:0000269|PubMed:26878725, ECO:0000269|PubMed:9348540}. Note=Localizes at the nuclear basket and at or near the nuclear entry to t…	Nuclear
Q6DKJ4	NXN	1|0|1	2	0.67	0|0|0	0	6.67	0.24	1.53631	SUBCELLULAR LOCATION: Cytoplasm, cytosol {ECO:0000250|UniProtKB:P97346}. Nucleus {ECO:0000250|UniProtKB:P97346}.	Nuclear
P04181	OAT	1|2|3	6	2	0|0|0	0.67	20	0.04	28.2123	SUBCELLULAR LOCATION: Mitochondrion matrix {ECO:0000269|PubMed:23076989}.	Other
Q02218	OGDH	2|1|9	12	4	0|0|0	0.67	40	0.03	8.79888	SUBCELLULAR LOCATION: Mitochondrion {ECO:0000269|PubMed:29211711}. Nucleus {ECO:0000269|PubMed:29211711}. Note=Mainly localizes in the mitochondrion. A small fraction localizes to the nucleus, where the 2-oxoglutarate dehydrogenase complex is required for histone succinylation. {ECO:0000269|PubMed:29211711}.	Nuclear
O60313	OPA1	0|0|1	1	0.33	0|0|0	0	3.33	0.24	5.72626	SUBCELLULAR LOCATION: [Dynamin-like GTPase OPA1, long form]: Mitochondrion inner membrane {ECO:0000269|PubMed:11017079, ECO:0000269|PubMed:16778770, ECO:0000269|PubMed:20974897, ECO:0000269|PubMed:28746876, ECO:0000269|PubMed:37612504, ECO:0000269|PubMed:37612506}; Single-pass membrane protein {ECO:0000255}. Note=Detected at contact sites between endoplasmic reticulum and mitochondrion membranes.…	Other
Q9NZP5	OR5AC2	0|1|0	1	0.33	0|0|0	0	3.33	0.24		SUBCELLULAR LOCATION: Cell membrane; Multi-pass membrane protein.	Other
O95747	OXSR1	2|1|2	5	1.67	0|0|0	0.67	16.67	0.06	8.10056	SUBCELLULAR LOCATION: Cytoplasm {ECO:0000269|PubMed:22361696, ECO:0000269|PubMed:22989884}.	Other
Q32P28	P3H1	0|0|2	2	0.67	0|0|0	0.33	6.67	0.15	6.00559	SUBCELLULAR LOCATION: [Isoform 1]: Endoplasmic reticulum {ECO:0000269|PubMed:19088120}.; SUBCELLULAR LOCATION: Secreted, extracellular space, extracellular matrix {ECO:0000250|UniProtKB:Q9R1J8}. Note=Secreted into the extracellular matrix as a chondroitin sulfate proteoglycan (CSPG). {ECO:0000250|UniProtKB:Q9R1J8}.	Other
P07237	P4HB	1|0|0	1	0.33	0|0|0	0	3.33	0.24	34.4972	SUBCELLULAR LOCATION: Endoplasmic reticulum {ECO:0000269|PubMed:23475612, ECO:0000269|PubMed:32149426}. Endoplasmic reticulum lumen {ECO:0000269|PubMed:10636893, ECO:0000269|PubMed:23475612}. Melanosome {ECO:0000269|PubMed:12643545, ECO:0000269|PubMed:17081065}. Cell membrane {ECO:0000269|PubMed:21670307}; Peripheral membrane protein {ECO:0000305}. Note=Highly abundant. In some cell types, seems …	Other
P11940	PABPC1	12|13|13	38	12.67	0|0|0	1	126.67	0	56.9832	SUBCELLULAR LOCATION: Cytoplasm {ECO:0000269|PubMed:20573744, ECO:0000269|PubMed:21883093, ECO:0000269|PubMed:23077296, ECO:0000269|PubMed:28733330, ECO:0000269|PubMed:31649314, ECO:0000269|PubMed:7908267, ECO:0000269|PubMed:9582337}. Cytoplasm, Stress granule {ECO:0000269|PubMed:21883093, ECO:0000269|PubMed:22872150, ECO:0000269|PubMed:27573237}. Nucleus {ECO:0000269|PubMed:18799579, ECO:0000269…	Nuclear	0.271
Q13310	PABPC4	1|2|1	4	1.33	0|0|0	0.33	13.33	0.15	52.514	SUBCELLULAR LOCATION: Cytoplasm {ECO:0000269|PubMed:17289661, ECO:0000269|PubMed:8524242}. Note=Localized in cytoplasmic mRNP granules containing untranslated mRNAs. {ECO:0000269|PubMed:17289661}.	Other
P43034	PAFAH1B1	1|0|0	1	0.33	0|0|0	0	3.33	0.24	9.21788	SUBCELLULAR LOCATION: Cytoplasm, cytoskeleton. Cytoplasm, cytoskeleton, microtubule organizing center, centrosome {ECO:0000269|PubMed:14654843}. Cytoplasm, cytoskeleton, spindle {ECO:0000255|HAMAP-Rule:MF_03141}. Nucleus membrane {ECO:0000255|HAMAP-Rule:MF_03141}. Note=Redistributes to axons during neuronal development. Also localizes to the microtubules of the manchette in elongating spermatids …	Nuclear
Q8WX93	PALLD	3|7|3	13	4.33	0|0|0	1	43.33	0	11.8715	SUBCELLULAR LOCATION: Cytoplasm, cytoskeleton {ECO:0000269|PubMed:11598191, ECO:0000269|PubMed:17322171, ECO:0000269|PubMed:17537434}. Cell junction, focal adhesion {ECO:0000269|PubMed:17322171}. Cytoplasm, myofibril, sarcomere, Z line {ECO:0000269|PubMed:16125169}. Cell projection, ruffle {ECO:0000269|PubMed:17537434}. Cell projection, podosome {ECO:0000250|UniProtKB:P0C5E3}. Cell projection, la…	Other
O75781	PALM	1|1|1	3	1	0|0|0	0	10	0.24	1.53631	SUBCELLULAR LOCATION: Cell membrane {ECO:0000269|PubMed:14978216}; Lipid-anchor {ECO:0000269|PubMed:14978216}; Cytoplasmic side {ECO:0000269|PubMed:14978216}. Cell projection, filopodium membrane {ECO:0000269|PubMed:14978216}; Lipid-anchor {ECO:0000269|PubMed:14978216}. Cell projection, axon {ECO:0000250}. Cell projection, dendrite {ECO:0000250}. Cell projection, dendritic spine {ECO:0000250}. Ba…	Other
Q99497	PARK7	2|0|1	3	1	0|0|0	0.33	10	0.15	32.9609	SUBCELLULAR LOCATION: Cell membrane {ECO:0000250|UniProtKB:Q99LX0}; Lipid-anchor {ECO:0000250|UniProtKB:Q99LX0}. Cytoplasm {ECO:0000269|PubMed:12851414, ECO:0000269|PubMed:14579415, ECO:0000269|PubMed:15976810, ECO:0000269|PubMed:19229105, ECO:0000269|PubMed:28596309}. Nucleus {ECO:0000269|PubMed:12851414, ECO:0000269|PubMed:14579415, ECO:0000269|PubMed:15976810, ECO:0000269|PubMed:16390825, ECO:…	Nuclear
P09874	PARP1	25|27|28	80	26.67	0|0|0	1	266.67	0	61.1732	SUBCELLULAR LOCATION: Chromosome {ECO:0000269|PubMed:15607977, ECO:0000269|PubMed:22683995, ECO:0000269|PubMed:23230272, ECO:0000269|PubMed:26344098, ECO:0000269|PubMed:27568560, ECO:0000269|PubMed:30675909, ECO:0000269|PubMed:32241924, ECO:0000269|PubMed:32358582, ECO:0000269|PubMed:33412112, ECO:0000269|PubMed:34625544, ECO:0000269|PubMed:34795260, ECO:0000269|PubMed:35013556}. Nucleus {ECO:000…	Nuclear	0.239
Q96KB5	PBK	1|2|2	5	1.67	0|0|0	0.67	16.67	0.06	3.21229		Other
Q15365	PCBP1	4|5|6	15	5	0|0|0	1	50	0	65.9218	SUBCELLULAR LOCATION: Nucleus {ECO:0000269|PubMed:7607214}. Cytoplasm {ECO:0000269|PubMed:7607214}. Note=Loosely bound in the nucleus (PubMed:7607214). May shuttle between the nucleus and the cytoplasm (PubMed:7607214). {ECO:0000269|PubMed:7607214}.	Nuclear
Q15366	PCBP2	2|2|3	7	2.33	0|0|0	1	23.33	0	66.3408	SUBCELLULAR LOCATION: Nucleus {ECO:0000269|PubMed:7607214}. Cytoplasm {ECO:0000269|PubMed:19029303, ECO:0000269|PubMed:7607214}. Note=Loosely bound in the nucleus (PubMed:7607214). May shuttle between the nucleus and the cytoplasm (PubMed:7607214). {ECO:0000269|PubMed:7607214}.	Nuclear	0.183
P22061	PCMT1	0|1|0	1	0.33	0|0|0	0	3.33	0.24	41.7598	SUBCELLULAR LOCATION: Cytoplasm, cytosol {ECO:0000269|PubMed:3167043}.	Other
P12004	PCNA	7|7|6	20	6.67	0|0|0	1	66.67	0	37.4302	SUBCELLULAR LOCATION: Nucleus {ECO:0000269|PubMed:15543136, ECO:0000269|PubMed:24115439, ECO:0000269|PubMed:24939902}. Note=Colocalizes with CREBBP, EP300 and POLD1 to sites of DNA damage (PubMed:24939902). Forms nuclear foci representing sites of ongoing DNA replication and vary in morphology and number during S phase (PubMed:15543136). Co-localizes with SMARCA5/SNF2H and BAZ1B/WSTF at replicati…	Nuclear	0.243
Q53EL6	PDCD4	6|10|11	27	9	0|0|0	1	90	0	10.6145	SUBCELLULAR LOCATION: Nucleus {ECO:0000250|UniProtKB:Q61823}. Cytoplasm {ECO:0000250|UniProtKB:Q61823}. Note=Shuttles between the nucleus and cytoplasm (By similarity). Predominantly nuclear under normal growth conditions, and when phosphorylated at Ser-457 (PubMed:16357133). {ECO:0000269|PubMed:16357133}.	Nuclear
Q8WUM4	PDCD6IP	5|11|11	27	9	0|0|0	1	90	0	31.7039	SUBCELLULAR LOCATION: Cytoplasm, cytosol {ECO:0000250|UniProtKB:Q9QZA2}. Melanosome {ECO:0000269|PubMed:17081065}. Cytoplasm, cytoskeleton, microtubule organizing center, centrosome {ECO:0000269|PubMed:17556548, ECO:0000269|PubMed:17853893}. Secreted, extracellular exosome {ECO:0000269|PubMed:22660413}. Cell junction, tight junction {ECO:0000250|UniProtKB:Q9WU78}. Midbody, Midbody ring {ECO:00002…	Other	0.169
Q14123	PDE1C	2|1|2	5	1.67	0|0|0	0.67	16.67	0.06		SUBCELLULAR LOCATION: Lysosome {ECO:0000250|UniProtKB:Q64338}.	Other
P08559	PDHA1	0|3|3	6	2	0|0|0	0.67	20	0.02	17.5978	SUBCELLULAR LOCATION: Mitochondrion matrix.	Other
P11177	PDHB	3|4|4	11	3.67	0|0|0	1	36.67	0	19.6927	SUBCELLULAR LOCATION: Mitochondrion matrix.	Other
P30101	PDIA3	5|4|2	11	3.67	0|0|0	1	36.67	0	39.2458	SUBCELLULAR LOCATION: Endoplasmic reticulum {ECO:0000269|PubMed:23826168}. Endoplasmic reticulum lumen {ECO:0000250|UniProtKB:P11598}. Melanosome {ECO:0000269|PubMed:12643545, ECO:0000269|PubMed:17081065}. Note=Identified by mass spectrometry in melanosome fractions from stage I to stage IV (PubMed:12643545). {ECO:0000269|PubMed:12643545}.	Other
Q15084	PDIA6	2|1|2	5	1.67	0|0|0	0.67	16.67	0.06	49.8603	SUBCELLULAR LOCATION: Endoplasmic reticulum lumen {ECO:0000269|PubMed:15466936}. Cell membrane {ECO:0000269|PubMed:15466936}. Melanosome {ECO:0000269|PubMed:12643545, ECO:0000269|PubMed:17081065}. Note=Identified by mass spectrometry in melanosome fractions from stage I to stage IV (PubMed:12643545). {ECO:0000269|PubMed:12643545}.	Other
O00151	PDLIM1	0|1|0	1	0.33	0|0|0	0	3.33	0.24	18.9944	SUBCELLULAR LOCATION: Cytoplasm {ECO:0000269|PubMed:10861853, ECO:0000269|PubMed:11110697}. Cytoplasm, cytoskeleton {ECO:0000269|PubMed:10861853, ECO:0000269|PubMed:11110697}. Cytoplasm, myofibril, sarcomere, Z line {ECO:0000269|PubMed:10861853}. Note=Associates with actin stress fibers. {ECO:0000269|PubMed:11110697}.	Other
Q9P0J1	PDP1	2|2|1	5	1.67	0|0|0	0.67	16.67	0.06		SUBCELLULAR LOCATION: Mitochondrion {ECO:0000269|PubMed:19184109}.	Other
Q86TG7	PEG10	0|1|0	1	0.33	0|0|0	0	3.33	0.24	9.63687	SUBCELLULAR LOCATION: Extracellular vesicle membrane {ECO:0000269|PubMed:34413232}. Cytoplasm {ECO:0000269|PubMed:12810624, ECO:0000269|PubMed:15611116, ECO:0000269|PubMed:16423995, ECO:0000269|PubMed:17621626}. Nucleus {ECO:0000269|PubMed:12810624}. Note=Forms virion-like extracellular vesicles that are released from cells (PubMed:34413232). Detected predominantly in the cytoplasm of breast and …	Nuclear
Q01813	PFKP	2|3|4	9	3	0|0|0	1	30	0	28.0726	SUBCELLULAR LOCATION: Cytoplasm {ECO:0000255|HAMAP-Rule:MF_03184}.	Other
P07737	PFN1	3|0|0	3	1	0|0|0	0.33	10	0.11	43.0168	SUBCELLULAR LOCATION: Cytoplasm, cytoskeleton.	Other
P35080	PFN2	0|0|1	1	0.33	0|0|0	0	3.33	0.24	25.9777	SUBCELLULAR LOCATION: Cytoplasm, cytoskeleton.	Other
Q96HS1	PGAM5	0|1|0	1	0.33	0|0|0	0	3.33	0.24	31.1453	SUBCELLULAR LOCATION: Mitochondrion outer membrane {ECO:0000269|PubMed:18387606}; Single-pass membrane protein {ECO:0000255}. Mitochondrion inner membrane {ECO:0000269|PubMed:22915595, ECO:0000269|PubMed:24746696, ECO:0000269|PubMed:37498743}; Single-pass membrane protein {ECO:0000255}. Note=Isoform 2 overexpression results in the formation of disconnected punctuate mitochondria distributed throu…	Other
P52209	PGD	2|1|2	5	1.67	0|0|0	0.67	16.67	0.06	17.0391	SUBCELLULAR LOCATION: Cytoplasm {ECO:0000250}.	Other
P00558	PGK1	1|0|1	2	0.67	0|0|0	0	6.67	0.24	27.933	SUBCELLULAR LOCATION: Cytoplasm.	Other
O00264	PGRMC1	0|2|2	4	1.33	0|0|0	0.67	13.33	0.06	17.8771	SUBCELLULAR LOCATION: Microsome membrane {ECO:0000250|UniProtKB:Q95250}; Single-pass membrane protein {ECO:0000255}. Smooth endoplasmic reticulum membrane {ECO:0000303|PubMed:28396637}; Single-pass membrane protein {ECO:0000255}. Mitochondrion outer membrane {ECO:0000250|UniProtKB:O55022}; Single-pass membrane protein {ECO:0000305}; Extracellular side {ECO:0000250|UniProtKB:O55022}. Secreted {ECO…	Other
O15173	PGRMC2	1|0|0	1	0.33	0|0|0	0	3.33	0.24	15.6425	SUBCELLULAR LOCATION: Membrane {ECO:0000305|PubMed:23793472}; Single-pass membrane protein {ECO:0000305}. Nucleus envelope {ECO:0000269|PubMed:27754849, ECO:0000269|PubMed:28111073}. Endoplasmic reticulum {ECO:0000269|PubMed:27754849}. Secreted {ECO:0000269|PubMed:37453717}.	Nuclear
P35232	PHB1	7|8|8	23	7.67	0|0|0	1	76.67	0		SUBCELLULAR LOCATION: Mitochondrion inner membrane {ECO:0000269|PubMed:14500729, ECO:0000269|PubMed:20959514}. Nucleus {ECO:0000269|PubMed:14500729, ECO:0000269|PubMed:20959514, ECO:0000269|PubMed:31899195}. Cytoplasm {ECO:0000269|PubMed:14500729, ECO:0000269|PubMed:31899195}. Cell membrane {ECO:0000269|PubMed:22997079, ECO:0000269|PubMed:24003225}.	Nuclear
Q99623	PHB2	6|8|10	24	8	0|0|0	1	80	0	33.9385	SUBCELLULAR LOCATION: Mitochondrion inner membrane {ECO:0000269|PubMed:20959514, ECO:0000269|PubMed:28017329}. Cytoplasm {ECO:0000269|PubMed:17565718, ECO:0000269|PubMed:19496786, ECO:0000269|PubMed:32276428}. Nucleus {ECO:0000269|PubMed:17565718, ECO:0000269|PubMed:19496786, ECO:0000269|PubMed:20959514}. Cell membrane {ECO:0000269|PubMed:22997079, ECO:0000269|PubMed:24003225}. Note=Localizes wit…	Nuclear
O43175	PHGDH	7|10|9	26	8.67	0|0|0	1	86.67	0	55.0279		Other
P42356	PI4KA	0|1|0	1	0.33	0|0|0	0	3.33	0.24	4.18994	SUBCELLULAR LOCATION: Cytoplasm {ECO:0000269|PubMed:23229899, ECO:0000269|PubMed:24417819}. Cell membrane {ECO:0000269|PubMed:23229899, ECO:0000269|PubMed:24417819}. Note=Localization to the plasma membrane is mediated by the PI4K complex and association with EFR3 (EFR3A or EFR3B), TTC7 (TTC7A or TTC7B) and HYCC (HYCC1 or HYCC2) (PubMed:23229899). Localization to the plasma membrane is regulated …	Other
Q92643	PIGK	0|0|1	1	0.33	0|0|0	0	3.33	0.24	1.11732	SUBCELLULAR LOCATION: Endoplasmic reticulum membrane {ECO:0000269|PubMed:11483512}; Single-pass type I membrane protein {ECO:0000269|PubMed:11483512}.	Other
Q13526	PIN1	0|1|1	2	0.67	0|0|0	0	6.67	0.24	7.96089	SUBCELLULAR LOCATION: Nucleus {ECO:0000269|PubMed:16476580, ECO:0000269|PubMed:23623683}. Nucleus speckle {ECO:0000269|PubMed:21497122}. Cytoplasm {ECO:0000269|PubMed:21497122}. Note=Colocalizes with NEK6 in the nucleus (PubMed:16476580). Mainly localized in the nucleus but phosphorylation at Ser-71 by DAPK1 results in inhibition of its nuclear localization (PubMed:21497122). {ECO:0000269|PubMed:…	Nuclear
Q9P0Z9	PIPOX	0|0|3	3	1	0|0|0	0.33	10	0.11		SUBCELLULAR LOCATION: Peroxisome {ECO:0000269|PubMed:10642506}.	Other
P14618	PKM	32|26|33	91	30.33	0|0|0	1	303.33	0	74.8603	SUBCELLULAR LOCATION: [Isoform M2]: Cytoplasm {ECO:0000269|PubMed:25263439, ECO:0000269|PubMed:26787900, ECO:0000269|PubMed:27573352, ECO:0000269|PubMed:32268273}. Nucleus {ECO:0000269|PubMed:17308100, ECO:0000269|PubMed:18191611, ECO:0000269|PubMed:22056988, ECO:0000269|PubMed:22901803, ECO:0000269|PubMed:24120661, ECO:0000269|PubMed:26787900, ECO:0000269|PubMed:27573352, ECO:0000269|PubMed:3226…	Nuclear	0.196
Q13835	PKP1	0|1|0	1	0.33	0|0|0	0	3.33	0.24	5.72626	SUBCELLULAR LOCATION: [Isoform 1]: Cell junction, desmosome {ECO:0000269|PubMed:9369526}.; SUBCELLULAR LOCATION: [Isoform 2]: Nucleus {ECO:0000269|PubMed:9369526}.; SUBCELLULAR LOCATION: Nucleus {ECO:0000269|PubMed:11790773}.	Nuclear
Q8N3E9	PLCD3	0|0|1	1	0.33	0|0|0	0	3.33	0.24	0.27933	SUBCELLULAR LOCATION: Membrane; Peripheral membrane protein. Cytoplasm. Cleavage furrow {ECO:0000269|PubMed:17041247}. Note=Localizes at the cleavage furrow during cytokinesis. {ECO:0000269|PubMed:17041247}.	Other
Q15149	PLEC	73|62|89	224	74.67	0|1|0	1	224	0	32.5419	SUBCELLULAR LOCATION: Cytoplasm, cytoskeleton {ECO:0000269|PubMed:12482924}. Cell junction, hemidesmosome {ECO:0000269|PubMed:12482924}.	Other
Q96PX9	PLEKHG4B	1|0|0	1	0.33	0|0|0	0	3.33	0.24		SUBCELLULAR LOCATION: Basal cell membrane {ECO:0000269|PubMed:33310911, ECO:0000269|PubMed:38088892}. Cell junction {ECO:0000269|PubMed:33310911, ECO:0000269|PubMed:38088892}. Nucleus {ECO:0000269|PubMed:33310911}. Cytoplasm {ECO:0000269|PubMed:33310911}. Note=Located at the basal plane of cell-cell junctions (PubMed:33310911). Intracellular Ca(2+) concentration is a key factor in regulating PLEK…	Nuclear
Q9HBL7	PLGRKT	1|0|1	2	0.67	0|0|0	0	6.67	0.24		SUBCELLULAR LOCATION: Cell membrane {ECO:0000269|PubMed:21940822}; Multi-pass membrane protein {ECO:0000269|PubMed:21940822}. Note=Colocalizes on the cell surface with urokinase plasminogen activator surface receptor/PLAUR. {ECO:0000250}.	Other
O60568	PLOD3	1|0|0	1	0.33	0|0|0	0	3.33	0.24	6.70391	SUBCELLULAR LOCATION: Rough endoplasmic reticulum {ECO:0000269|PubMed:10934207}. Endoplasmic reticulum lumen {ECO:0000269|PubMed:20470363}. Endoplasmic reticulum membrane {ECO:0000250|UniProtKB:Q9R0E1}; Peripheral membrane protein {ECO:0000250|UniProtKB:Q9R0E1}; Lumenal side {ECO:0000250|UniProtKB:Q9R0E1}. Secreted {ECO:0000269|PubMed:21465473}. Secreted, extracellular space {ECO:0000250|UniProtK…	Other
Q04941	PLP2	2|1|1	4	1.33	0|0|0	0.33	13.33	0.15	3.21229	SUBCELLULAR LOCATION: Membrane; Multi-pass membrane protein.	Other
Q96T60	PNKP	0|0|1	1	0.33	0|0|0	0	3.33	0.24	0.418994	SUBCELLULAR LOCATION: Nucleus {ECO:0000269|PubMed:10446193}. Chromosome {ECO:0000269|PubMed:28453785}. Note=Localizes to site of double-strand breaks. {ECO:0000269|PubMed:28453785}.	Nuclear
P49005	POLD2	1|0|0	1	0.33	0|0|0	0	3.33	0.24	1.95531	SUBCELLULAR LOCATION: Nucleus {ECO:0000269|PubMed:22801543}. Note=Recruited to DNA damage sites within 2 hours following UV irradiation. {ECO:0000269|PubMed:22801543}.	Nuclear
Q9BY77	POLDIP3	1|0|0	1	0.33	0|0|0	0	3.33	0.24	34.4972	SUBCELLULAR LOCATION: Nucleus. Nucleus speckle. Cytoplasm. Note=Nucleocytoplasmic shuttling protein.	Nuclear	0.617
Q15165	PON2	3|1|1	5	1.67	0|0|0	0.33	16.67	0.11	2.09497	SUBCELLULAR LOCATION: Membrane {ECO:0000269|PubMed:11579088}; Peripheral membrane protein {ECO:0000269|PubMed:11579088}.	Other
P16435	POR	1|3|0	4	1.33	0|0|0	0.33	13.33	0.11	4.32961	SUBCELLULAR LOCATION: Endoplasmic reticulum membrane {ECO:0000255|HAMAP-Rule:MF_03212}; Single-pass membrane protein {ECO:0000255|HAMAP-Rule:MF_03212}; Cytoplasmic side {ECO:0000255|HAMAP-Rule:MF_03212}.	Other
Q9HAB8	PPCS	0|0|1	1	0.33	0|0|0	0	3.33	0.24			Other
Q13136	PPFIA1	1|0|0	1	0.33	0|0|0	0	3.33	0.24	1.95531	SUBCELLULAR LOCATION: Cytoplasm {ECO:0000269|PubMed:7796809}. Note=Colocalizes with PTPRF at the ends of focal adhesions most proximal to the cell nucleus.	Other
P62937	PPIA	4|1|1	6	2	0|1|0	0.33	6	0.11	61.3128	SUBCELLULAR LOCATION: Cytoplasm {ECO:0000269|PubMed:26095851}. Secreted {ECO:0000269|PubMed:16527992}. Nucleus {ECO:0000269|PubMed:25678563}. Note=Secretion occurs in response to oxidative stress in vascular smooth muscle through a vesicular secretory pathway that includes Rho GTPase signaling, actin remodeling, and myosin II activation. {ECO:0000269|PubMed:16527992}.	Nuclear
P23284	PPIB	0|1|0	1	0.33	0|0|0	0	3.33	0.24	31.8436	SUBCELLULAR LOCATION: Virion {ECO:0000269|PubMed:20147391}. Note=(Microbial infection).; SUBCELLULAR LOCATION: Endoplasmic reticulum lumen {ECO:0000269|PubMed:1530944}. Melanosome {ECO:0000269|PubMed:17081065}. Note=Identified by mass spectrometry in melanosome fractions from stage I to stage IV (PubMed:17081065). {ECO:0000269|PubMed:17081065}.	Other
O15355	PPM1G	1|0|1	2	0.67	0|0|0	0	6.67	0.24	21.648	SUBCELLULAR LOCATION: Cytoplasm {ECO:0000305}. Membrane {ECO:0000305}; Lipid-anchor {ECO:0000305}.	Other
P62136	PPP1CA	6|7|7	20	6.67	0|0|0	1	66.67	0	45.3911	SUBCELLULAR LOCATION: Cytoplasm {ECO:0000269|PubMed:11739654, ECO:0000269|PubMed:29769351}. Nucleus {ECO:0000269|PubMed:11739654, ECO:0000269|PubMed:17965019}. Nucleus, nucleoplasm {ECO:0000269|PubMed:11739654, ECO:0000269|PubMed:17965019}. Nucleus, nucleolus {ECO:0000269|PubMed:11739654, ECO:0000269|PubMed:17965019}. Note=Primarily nuclear and largely excluded from the nucleolus. Highly mobile i…	Nuclear
P62140	PPP1CB	2|0|2	4	1.33	0|0|0	0.67	13.33	0.06	45.1117	SUBCELLULAR LOCATION: Cytoplasm {ECO:0000269|PubMed:11739654}. Nucleus {ECO:0000269|PubMed:11739654}. Nucleus, nucleoplasm {ECO:0000269|PubMed:11739654}. Nucleus, nucleolus {ECO:0000269|PubMed:11739654, ECO:0000269|PubMed:20926688}. Note=Highly mobile in cells and can be relocalized through interaction with targeting subunits. In the presence of PPP1R8 relocalizes from the nucleus to nuclear spec…	Nuclear
P36873	PPP1CC	3|2|2	7	2.33	0|0|0	1	23.33	0	47.905	SUBCELLULAR LOCATION: Cytoplasm {ECO:0000269|PubMed:11739654}. Nucleus. Nucleus, nucleolus {ECO:0000269|PubMed:11739654, ECO:0000269|PubMed:20926688, ECO:0000269|PubMed:23789093}. Nucleus, nucleoplasm {ECO:0000269|PubMed:11739654}. Nucleus speckle {ECO:0000269|PubMed:11739654}. Chromosome, centromere, kinetochore {ECO:0000269|PubMed:12529430}. Cleavage furrow {ECO:0000269|PubMed:12529430}. Midbod…	Nuclear
Q9ULJ8	PPP1R9A	5|2|3	10	3.33	0|0|0	1	33.33	0	1.81564	SUBCELLULAR LOCATION: Cytoplasm, cytoskeleton {ECO:0000250}. Synapse, synaptosome {ECO:0000250}.	Other
Q96SB3	PPP1R9B	26|14|16	56	18.67	0|0|0	1	186.67	0	7.82123	SUBCELLULAR LOCATION: Cytoplasm, cytoskeleton {ECO:0000250}. Nucleus {ECO:0000250}. Cell projection, dendritic spine {ECO:0000250|UniProtKB:O35274}. Postsynaptic density {ECO:0000250|UniProtKB:O35274}. Synapse. Cell junction, adherens junction {ECO:0000250}. Cytoplasm. Cell membrane. Cell projection, lamellipodium. Cell projection, filopodium. Cell projection, ruffle membrane. Note=Enriched at sy…	Nuclear
P62714	PPP2CB	1|3|4	8	2.67	0|0|0	0.67	26.67	0.02	26.9553	SUBCELLULAR LOCATION: Cytoplasm {ECO:0000269|PubMed:16541025}. Nucleus {ECO:0000269|PubMed:16541025}. Chromosome, centromere {ECO:0000269|PubMed:16541025}. Cytoplasm, cytoskeleton, spindle pole {ECO:0000269|PubMed:16541025}. Note=In prometaphase cells, but not in anaphase cells, localizes at centromeres. During mitosis, also found at spindle poles.	Nuclear
P30153	PPP2R1A	6|5|7	18	6	0|0|0	1	60	0	44.1341	SUBCELLULAR LOCATION: Cytoplasm {ECO:0000250|UniProtKB:Q32PI5}. Nucleus {ECO:0000269|PubMed:30611118}. Chromosome, centromere {ECO:0000269|PubMed:16580887}. Lateral cell membrane {ECO:0000269|PubMed:15525651}. Cell projection, dendrite {ECO:0000269|PubMed:15525651}. Note=Centromeric localization requires the presence of BUB1. {ECO:0000269|PubMed:16580887}.	Nuclear	0.174
Q9UPN7	PPP6R1	0|0|1	1	0.33	0|0|0	0	3.33	0.24	6.98324	SUBCELLULAR LOCATION: Cytoplasm {ECO:0000269|PubMed:16769727, ECO:0000269|PubMed:18186651}.	Other
O60831	PRAF2	1|1|2	4	1.33	0|0|0	0.33	13.33	0.15	3.07263	SUBCELLULAR LOCATION: Endosome membrane {ECO:0000305|PubMed:17975142}; Multi-pass membrane protein {ECO:0000305|PubMed:17975142}.	Other
Q06830	PRDX1	3|3|2	8	2.67	0|0|0	1	26.67	0	76.676	SUBCELLULAR LOCATION: Cytoplasm {ECO:0000269|PubMed:17081065, ECO:0000269|PubMed:9497357}. Melanosome {ECO:0000269|PubMed:17081065}. Note=Identified by mass spectrometry in melanosome fractions from stage I to stage IV.	Other
P32119	PRDX2	1|2|1	4	1.33	0|0|0	0.33	13.33	0.15	67.3184	SUBCELLULAR LOCATION: Cytoplasm {ECO:0000269|PubMed:9497357}.	Other
P30044	PRDX5	1|0|0	1	0.33	0|0|0	0	3.33	0.24	12.9888	SUBCELLULAR LOCATION: [Isoform Mitochondrial]: Mitochondrion {ECO:0000269|PubMed:10521424, ECO:0000269|PubMed:10751410, ECO:0000269|PubMed:31740833}.; SUBCELLULAR LOCATION: [Isoform Cytoplasmic+peroxisomal]: Cytoplasm {ECO:0000269|PubMed:10514471, ECO:0000269|PubMed:10751410}. Peroxisome matrix {ECO:0000269|PubMed:10514471, ECO:0000269|PubMed:10521424, ECO:0000269|PubMed:10751410}. Note=Imported …	Other
P30041	PRDX6	5|3|2	10	3.33	0|0|0	1	33.33	0	54.1899	SUBCELLULAR LOCATION: Cytoplasm {ECO:0000269|PubMed:16186110, ECO:0000269|PubMed:19188445, ECO:0000269|PubMed:9497358}. Lysosome {ECO:0000250|UniProtKB:O35244}. Note=Also found in lung secretory organelles (lamellar bodies). {ECO:0000250|UniProtKB:O35244}.	Other
P17612	PRKACA	1|0|2	3	1	0|0|0	0.33	10	0.15	6.00559	SUBCELLULAR LOCATION: Cytoplasm {ECO:0000269|PubMed:21085490, ECO:0000269|PubMed:21423175}. Cell membrane {ECO:0000269|PubMed:19210988, ECO:0000269|PubMed:21423175}. Membrane {ECO:0000305}; Lipid-anchor {ECO:0000305}. Nucleus {ECO:0000269|PubMed:21085490}. Mitochondrion {ECO:0000250|UniProtKB:P05132}. Note=Translocates into the nucleus (monomeric catalytic subunit). The inactive holoenzyme is fou…	Nuclear
P78527	PRKDC	26|23|42	91	30.33	0|0|0	1	303.33	0	56.7039	SUBCELLULAR LOCATION: Nucleus {ECO:0000269|PubMed:12231622, ECO:0000269|PubMed:14734805, ECO:0000269|PubMed:22002106}. Nucleus, nucleolus {ECO:0000269|PubMed:22002106, ECO:0000269|PubMed:32103174}.	Nuclear
Q99873	PRMT1	1|0|1	2	0.67	0|0|0	0	6.67	0.24	36.5922	SUBCELLULAR LOCATION: Nucleus {ECO:0000269|PubMed:10749851, ECO:0000269|PubMed:11387442, ECO:0000269|PubMed:16879614}. Nucleus, nucleoplasm {ECO:0000250|UniProtKB:Q9JIF0}. Cytoplasm {ECO:0000269|PubMed:26876602}. Cytoplasm, cytosol {ECO:0000250|UniProtKB:Q9JIF0}. Lysosome membrane {ECO:0000269|PubMed:38006878}. Note=Mostly found in the cytoplasm. Colocalizes with CHTOP within the nucleus. Low lev…	Nuclear
Q9UMS4	PRPF19	2|3|4	9	3	0|0|0	1	30	0	36.5922	SUBCELLULAR LOCATION: Nucleus {ECO:0000269|PubMed:11082287, ECO:0000269|PubMed:12429849, ECO:0000269|PubMed:19188445, ECO:0000269|PubMed:20176811, ECO:0000269|PubMed:28076346, ECO:0000269|PubMed:28502770, ECO:0000269|PubMed:29301961, ECO:0000269|PubMed:29360106, ECO:0000269|PubMed:30705154}. Nucleus, nucleoplasm {ECO:0000269|PubMed:11082287}. Cytoplasm, cytoskeleton, spindle {ECO:0000269|PubMed:1…	Nuclear
Q8WWY3	PRPF31	1|0|0	1	0.33	0|0|0	0	3.33	0.24	35.0559	SUBCELLULAR LOCATION: Nucleus {ECO:0000269|PubMed:12444105, ECO:0000269|PubMed:26912367, ECO:0000269|PubMed:28781166, ECO:0000269|PubMed:34023904}. Nucleus speckle {ECO:0000269|PubMed:11867543}. Nucleus, Cajal body {ECO:0000269|PubMed:11867543}. Note=Predominantly found in speckles and in Cajal bodies. {ECO:0000269|PubMed:11867543}.	Nuclear
O43172	PRPF4	0|1|1	2	0.67	0|0|0	0	6.67	0.24	20.6704	SUBCELLULAR LOCATION: Nucleus {ECO:0000269|PubMed:25383878, ECO:0000269|PubMed:26912367, ECO:0000269|PubMed:28781166, ECO:0000269|PubMed:9257651, ECO:0000269|PubMed:9328476, ECO:0000269|PubMed:9404889}. Nucleus speckle {ECO:0000305}.	Nuclear
O94906	PRPF6	1|1|2	4	1.33	0|0|0	0.33	13.33	0.15	25.1397	SUBCELLULAR LOCATION: Nucleus, nucleoplasm {ECO:0000269|PubMed:10561546, ECO:0000269|PubMed:26912367, ECO:0000269|PubMed:28781166, ECO:0000269|PubMed:34023904}. Nucleus speckle {ECO:0000269|PubMed:21549338}. Note=Localized in splicing speckles. {ECO:0000269|PubMed:21549338}.	Nuclear
Q6P2Q9	PRPF8	2|2|6	10	3.33	0|0|0	1	33.33	0	47.3464	SUBCELLULAR LOCATION: Nucleus {ECO:0000269|PubMed:26912367, ECO:0000269|PubMed:28076346, ECO:0000269|PubMed:28502770, ECO:0000269|PubMed:28781166, ECO:0000269|PubMed:29301961, ECO:0000269|PubMed:29360106, ECO:0000269|PubMed:29361316, ECO:0000269|PubMed:30315277, ECO:0000269|PubMed:30705154, ECO:0000269|PubMed:30728453}. Nucleus speckle {ECO:0000305}.	Nuclear
P11908	PRPS2	0|2|0	2	0.67	0|0|0	0.33	6.67	0.15	26.676		Other
Q14558	PRPSAP1	0|1|1	2	0.67	0|0|0	0	6.67	0.24	12.2905		Other
Q9Y520	PRRC2C	1|2|1	4	1.33	0|0|0	0.33	13.33	0.15	31.1453	SUBCELLULAR LOCATION: Cytoplasm, Stress granule {ECO:0000305|PubMed:29395067}.	Other
O75475	PSIP1	1|3|2	6	2	0|0|0	0.67	20	0.04	30.5866	SUBCELLULAR LOCATION: Nucleus {ECO:0000269|PubMed:15642333, ECO:0000269|PubMed:9885563}. Note=Remains chromatin-associated throughout the cell cycle.	Nuclear	0.151
P25786	PSMA1	0|0|1	1	0.33	0|0|0	0	3.33	0.24	25.1397	SUBCELLULAR LOCATION: Cytoplasm {ECO:0000269|PubMed:12181345, ECO:0000269|PubMed:34711951}. Nucleus {ECO:0000269|PubMed:12181345, ECO:0000269|PubMed:34711951}. Note=Translocated from the cytoplasm into the nucleus following interaction with AKIRIN2, which bridges the proteasome with the nuclear import receptor IPO9. {ECO:0000269|PubMed:34711951}.	Nuclear
P25789	PSMA4	1|2|1	4	1.33	0|0|0	0.33	13.33	0.15	26.257	SUBCELLULAR LOCATION: Cytoplasm {ECO:0000269|PubMed:12181345, ECO:0000269|PubMed:34711951}. Nucleus {ECO:0000269|PubMed:12181345, ECO:0000269|PubMed:34711951}. Note=Translocated from the cytoplasm into the nucleus following interaction with AKIRIN2, which bridges the proteasome with the nuclear import receptor IPO9 (PubMed:34711951). Colocalizes with TRIM5 in the cytoplasmic bodies (By similarity…	Nuclear
P28066	PSMA5	2|0|1	3	1	0|0|0	0.33	10	0.15	26.1173	SUBCELLULAR LOCATION: Cytoplasm {ECO:0000269|PubMed:12181345, ECO:0000269|PubMed:34711951}. Nucleus {ECO:0000269|PubMed:12181345, ECO:0000269|PubMed:34711951}. Note=Translocated from the cytoplasm into the nucleus following interaction with AKIRIN2, which bridges the proteasome with the nuclear import receptor IPO9. {ECO:0000269|PubMed:34711951}.	Nuclear
O14818	PSMA7	2|1|2	5	1.67	0|0|0	0.67	16.67	0.06	27.095	SUBCELLULAR LOCATION: Cytoplasm {ECO:0000269|PubMed:12181345, ECO:0000269|PubMed:34711951}. Nucleus {ECO:0000269|PubMed:12181345, ECO:0000269|PubMed:34711951}. Note=Translocated from the cytoplasm into the nucleus following interaction with AKIRIN2, which bridges the proteasome with the nuclear import receptor IPO9. {ECO:0000269|PubMed:34711951}.	Nuclear
P28072	PSMB6	0|0|1	1	0.33	0|0|0	0	3.33	0.24	26.3966	SUBCELLULAR LOCATION: Cytoplasm {ECO:0000269|PubMed:12181345, ECO:0000269|PubMed:34711951}. Nucleus {ECO:0000269|PubMed:12181345, ECO:0000269|PubMed:34711951}. Note=Translocated from the cytoplasm into the nucleus following interaction with AKIRIN2, which bridges the proteasome with the nuclear import receptor IPO9. {ECO:0000269|PubMed:34711951}.	Nuclear
P62191	PSMC1	2|2|1	5	1.67	0|0|0	0.67	16.67	0.06	27.2346	SUBCELLULAR LOCATION: Cytoplasm. Nucleus. Membrane {ECO:0000305}; Lipid-anchor {ECO:0000305}.	Nuclear
P35998	PSMC2	2|4|5	11	3.67	0|0|0	1	36.67	0	43.7151	SUBCELLULAR LOCATION: Cytoplasm {ECO:0000269|PubMed:22078707}. Note=Colocalizes with TRIM5 in cytoplasmic bodies. {ECO:0000269|PubMed:22078707}.	Other
P17980	PSMC3	2|0|3	5	1.67	0|0|0	0.67	16.67	0.04	31.4246	SUBCELLULAR LOCATION: Cytoplasm {ECO:0000305}. Nucleus {ECO:0000305}. Note=Colocalizes with TRIM5 in the cytoplasmic bodies. {ECO:0000250|UniProtKB:O88685}.	Nuclear
P43686	PSMC4	0|0|6	6	2	0|0|0	0.33	20	0.09	29.3296	SUBCELLULAR LOCATION: Cytoplasm. Nucleus.	Nuclear
P62195	PSMC5	2|4|6	12	4	0|0|0	1	40	0	41.0615	SUBCELLULAR LOCATION: Cytoplasm {ECO:0000305}. Nucleus {ECO:0000305}.	Nuclear
P62333	PSMC6	0|1|2	3	1	0|0|0	0.33	10	0.15	25	SUBCELLULAR LOCATION: Cytoplasm {ECO:0000250}. Nucleus {ECO:0000250}.	Nuclear
Q99460	PSMD1	2|1|3	6	2	0|0|0	0.67	20	0.04	30.3073		Other
O00231	PSMD11	3|5|9	17	5.67	0|0|0	1	56.67	0	28.4916	SUBCELLULAR LOCATION: Nucleus {ECO:0000250}. Cytoplasm, cytosol {ECO:0000250}.	Nuclear
O00232	PSMD12	4|0|9	13	4.33	0|0|0	0.67	43.33	0.01	30.8659		Other
Q9UNM6	PSMD13	1|2|4	7	2.33	0|0|0	0.67	23.33	0.03	22.3464		Other
O00487	PSMD14	2|0|2	4	1.33	0|0|0	0.67	13.33	0.06	23.4637		Other
Q13200	PSMD2	4|6|8	18	6	0|0|0	1	60	0	37.8492		Other
O43242	PSMD3	8|8|11	27	9	0|0|0	1	90	0	37.5698		Other
Q15008	PSMD6	5|3|4	12	4	0|0|0	1	40	0	26.1173		Other
Q8WXF1	PSPC1	1|1|1	3	1	0|0|0	0	10	0.24	30.3073	SUBCELLULAR LOCATION: Nucleus speckle {ECO:0000269|PubMed:11790299, ECO:0000269|PubMed:16148043, ECO:0000269|PubMed:28712728}. Nucleus, nucleolus {ECO:0000269|PubMed:11790299}. Nucleus matrix {ECO:0000250|UniProtKB:Q8R326}. Cytoplasm {ECO:0000250|UniProtKB:Q8R326}. Note=In punctate subnuclear structures often located adjacent to splicing speckles, called paraspeckles (PubMed:11790299, PubMed:1614…	Nuclear	0.2
P26599	PTBP1	4|5|8	17	5.67	0|0|0	1	56.67	0	61.1732	SUBCELLULAR LOCATION: Nucleus.	Nuclear	0.192
Q96EY7	PTCD3	0|1|1	2	0.67	0|0|0	0	6.67	0.24	11.5922	SUBCELLULAR LOCATION: Mitochondrion {ECO:0000269|PubMed:19427859, ECO:0000269|PubMed:23908630}.	Other
Q9P2B2	PTGFRN	1|1|0	2	0.67	0|0|0	0	6.67	0.24	0.27933	SUBCELLULAR LOCATION: Endoplasmic reticulum membrane {ECO:0000250}; Single-pass type I membrane protein {ECO:0000250}. Golgi apparatus, trans-Golgi network membrane {ECO:0000250}; Single-pass type I membrane protein {ECO:0000250}.	Other
P18031	PTPN1	0|0|1	1	0.33	0|0|0	0	3.33	0.24	17.3184	SUBCELLULAR LOCATION: Endoplasmic reticulum membrane {ECO:0000269|PubMed:1739967, ECO:0000269|PubMed:21135139}; Peripheral membrane protein {ECO:0000269|PubMed:1739967, ECO:0000269|PubMed:21135139}; Cytoplasmic side {ECO:0000269|PubMed:1739967, ECO:0000269|PubMed:21135139}. Note=Interacts with EPHA3 at the cell membrane.	Other	0.185
Q15678	PTPN14	0|0|1	1	0.33	0|0|0	0	3.33	0.24	1.95531	SUBCELLULAR LOCATION: Cytoplasm. Cytoplasm, cytoskeleton {ECO:0000250}. Nucleus. Note=Translocation into the nucleus is associated with induction of cell proliferation. Partially colocalized with actin filaments at the plasma membrane.	Nuclear	0.223
Q9UHX1	PUF60	1|5|3	9	3	0|0|0	0.67	30	0.01	42.8771	SUBCELLULAR LOCATION: Nucleus {ECO:0000269|PubMed:10606266, ECO:0000269|PubMed:10668799, ECO:0000269|PubMed:17579712}. Note=Colocalizes partially with RO60. {ECO:0000269|PubMed:10668799}.	Nuclear
Q14671	PUM1	0|0|1	1	0.33	0|0|0	0	3.33	0.24	8.93855	SUBCELLULAR LOCATION: Cytoplasm {ECO:0000305|PubMed:26724866}. Cytoplasm, P-body {ECO:0000305|PubMed:20818387}. Cytoplasmic granule {ECO:0000269|PubMed:25340845}. Note=Recruited to cytoplasmic stress granules upon viral infection. {ECO:0000269|PubMed:25340845}.	Other
P32322	PYCR1	1|0|1	2	0.67	0|0|0	0	6.67	0.24	6.14525	SUBCELLULAR LOCATION: Mitochondrion {ECO:0000269|PubMed:19648921}.	Other
Q96C36	PYCR2	2|2|4	8	2.67	0|0|0	1	26.67	0	13.6872	SUBCELLULAR LOCATION: Cytoplasm {ECO:0000269|PubMed:2722838}. Mitochondrion {ECO:0000269|PubMed:23024808, ECO:0000269|PubMed:25865492}.	Other
P11216	PYGB	6|9|14	29	9.67	0|0|0	1	96.67	0	9.9162		Other
P47897	QARS1	4|1|5	10	3.33	0|0|0	0.67	33.33	0.01		SUBCELLULAR LOCATION: Cytoplasm, cytosol {ECO:0000269|PubMed:19289464}. Cytoplasm {ECO:0000269|PubMed:10791971, ECO:0000269|PubMed:24656866}.	Other
P61026	RAB10	1|3|2	6	2	0|0|0	0.67	20	0.04	24.581	SUBCELLULAR LOCATION: Cytoplasmic vesicle membrane {ECO:0000305}; Lipid-anchor {ECO:0000305}; Cytoplasmic side {ECO:0000305}. Golgi apparatus membrane {ECO:0000269|PubMed:23263280}. Golgi apparatus, trans-Golgi network membrane {ECO:0000250|UniProtKB:P24409}. Endosome membrane {ECO:0000269|PubMed:16641372, ECO:0000269|PubMed:32344433}. Recycling endosome membrane {ECO:0000250|UniProtKB:P24409}. C…	Other
P62491	RAB11A	5|5|6	16	5.33	0|0|0	1	53.33	0	17.4581	SUBCELLULAR LOCATION: Cell membrane {ECO:0000269|PubMed:15304524}; Lipid-anchor {ECO:0000305|PubMed:24023390}. Endosome membrane {ECO:0000269|PubMed:32344433}. Recycling endosome membrane {ECO:0000269|PubMed:11994279, ECO:0000269|PubMed:15181150, ECO:0000269|PubMed:20026645, ECO:0000269|PubMed:29514919}; Lipid-anchor {ECO:0000305|PubMed:24023390}. Cleavage furrow {ECO:0000269|PubMed:15601896}. Cy…	Other
P51153	RAB13	0|0|1	1	0.33	0|0|0	0	3.33	0.24	17.8771	SUBCELLULAR LOCATION: Cell membrane {ECO:0000269|PubMed:15528189}; Lipid-anchor {ECO:0000305|PubMed:8375503}; Cytoplasmic side {ECO:0000305|PubMed:8375503}. Cytoplasmic vesicle membrane {ECO:0000269|PubMed:15528189, ECO:0000269|PubMed:8294494}; Lipid-anchor {ECO:0000305|PubMed:8375503}; Cytoplasmic side {ECO:0000305|PubMed:8375503}. Cell junction, tight junction {ECO:0000269|PubMed:12058051, ECO:…	Other
P61106	RAB14	2|0|1	3	1	0|0|0	0.33	10	0.15	21.0894	SUBCELLULAR LOCATION: Recycling endosome {ECO:0000269|PubMed:22595670}. Early endosome membrane {ECO:0000269|PubMed:16962593, ECO:0000269|PubMed:20534812}; Lipid-anchor {ECO:0000305}; Cytoplasmic side {ECO:0000305}. Golgi apparatus membrane {ECO:0000269|PubMed:16962593}; Lipid-anchor {ECO:0000305}; Cytoplasmic side {ECO:0000305}. Golgi apparatus, trans-Golgi network membrane {ECO:0000269|PubMed:1…	Other
P62820	RAB1A	1|1|1	3	1	0|0|0	0	10	0.24	27.2346	SUBCELLULAR LOCATION: Golgi apparatus {ECO:0000269|PubMed:22939626}. Endoplasmic reticulum {ECO:0000269|PubMed:22939626}. Early endosome {ECO:0000269|PubMed:21303926}. Cytoplasm, cytosol {ECO:0000305|PubMed:19942850}. Membrane {ECO:0000269|PubMed:19942850, ECO:0000269|PubMed:23815289}. Melanosome {ECO:0000250|UniProtKB:P62821}. Note=Alternates between membrane-associated and cytosolic forms. {ECO…	Other
Q9H0U4	RAB1B	4|6|9	19	6.33	0|0|0	1	63.33	0	26.8156	SUBCELLULAR LOCATION: Cytoplasm {ECO:0000269|PubMed:11389151}. Membrane {ECO:0000269|PubMed:11389151}; Lipid-anchor {ECO:0000269|PubMed:11389151}; Cytoplasmic side {ECO:0000269|PubMed:11389151}. Preautophagosomal structure membrane {ECO:0000269|PubMed:20545908}; Lipid-anchor {ECO:0000305}; Cytoplasmic side {ECO:0000305}. Cytoplasm, perinuclear region {ECO:0000250|UniProtKB:P10536}. Note=Targeted …	Other
P61019	RAB2A	2|2|1	5	1.67	0|0|0	0.67	16.67	0.06	11.3128	SUBCELLULAR LOCATION: Endoplasmic reticulum-Golgi intermediate compartment membrane {ECO:0000269|PubMed:17081065}; Lipid-anchor {ECO:0000269|PubMed:17081065}; Cytoplasmic side {ECO:0000305}. Melanosome {ECO:0000269|PubMed:17081065}. Endoplasmic reticulum membrane {ECO:0000305}; Lipid-anchor {ECO:0000269|PubMed:17081065}; Cytoplasmic side {ECO:0000305}. Golgi apparatus membrane {ECO:0000305}; Lipi…	Other
Q9BZG1	RAB34	1|2|2	5	1.67	0|0|0	0.67	16.67	0.06	5.1676	SUBCELLULAR LOCATION: Nucleus {ECO:0000269|PubMed:21586586}. Nucleus, nucleolus {ECO:0000269|PubMed:21586586}. Note=Colocalizes with rDNA clusters.	Nuclear
Q9H2M9	RAB3GAP2	2|1|1	4	1.33	0|0|0	0.33	13.33	0.15	12.9888	SUBCELLULAR LOCATION: Cytoplasm {ECO:0000250|UniProtKB:Q5U1Z0}. Endoplasmic reticulum {ECO:0000305|PubMed:24891604}. Note=In neurons, it is enriched in the synaptic soluble fraction. {ECO:0000250|UniProtKB:Q5U1Z0}.	Other
P20339	RAB5A	0|1|0	1	0.33	0|0|0	0	3.33	0.24	15.0838	SUBCELLULAR LOCATION: Cell membrane {ECO:0000269|PubMed:23815289}; Lipid-anchor {ECO:0000305|PubMed:7991565}; Cytoplasmic side {ECO:0000269|PubMed:23382462}. Early endosome membrane {ECO:0000269|PubMed:23815289, ECO:0000269|PubMed:25869668}; Lipid-anchor {ECO:0000305|PubMed:7991565}. Melanosome {ECO:0000269|PubMed:17081065}. Cytoplasmic vesicle {ECO:0000269|PubMed:10818110}. Cell projection, ruff…	Other
P51148	RAB5C	4|5|4	13	4.33	0|0|0	1	43.33	0	20.6704	SUBCELLULAR LOCATION: Cell membrane {ECO:0000250|UniProtKB:P20339}; Lipid-anchor {ECO:0000250|UniProtKB:P20339}; Cytoplasmic side {ECO:0000250|UniProtKB:P20339}. Early endosome membrane {ECO:0000250|UniProtKB:P20339}; Lipid-anchor {ECO:0000250|UniProtKB:P20339}. Melanosome {ECO:0000269|PubMed:17081065}. Note=Identified by mass spectrometry in melanosome fractions from stage I to stage IV. {ECO:00…	Other
P20340	RAB6A	2|3|3	8	2.67	0|0|0	1	26.67	0	19.9721	SUBCELLULAR LOCATION: Golgi apparatus membrane {ECO:0000269|PubMed:23091056, ECO:0000269|PubMed:25962623}; Lipid-anchor {ECO:0000269|PubMed:25962623}. Cytoplasmic vesicle, secretory vesicle, acrosome membrane {ECO:0000250|UniProtKB:P35279}; Peripheral membrane protein {ECO:0000305}. Note=BICD2 facilitates its targeting to Golgi apparatus membrane. {ECO:0000269|PubMed:25962623}.; SUBCELLULAR LOCAT…	Other
P51149	RAB7A	11|12|2	25	8.33	0|0|0	1	83.33	0	14.5251	SUBCELLULAR LOCATION: Cytoplasmic vesicle, phagosome membrane {ECO:0000269|PubMed:12944476, ECO:0000269|PubMed:21255211}; Peripheral membrane protein {ECO:0000305}; Cytoplasmic side {ECO:0000305}. Late endosome membrane {ECO:0000269|PubMed:12944476, ECO:0000269|PubMed:14617358, ECO:0000269|PubMed:16176980, ECO:0000269|PubMed:20028791, ECO:0000269|PubMed:28325809}; Peripheral membrane protein {ECO…	Other
Q9Y3P9	RABGAP1	0|0|1	1	0.33	0|0|0	0	3.33	0.24	6.84358	SUBCELLULAR LOCATION: Cytoplasm, cytosol {ECO:0000269|PubMed:10202141}. Cytoplasm, cytoskeleton, microtubule organizing center, centrosome {ECO:0000269|PubMed:10202141}. Note=Predominantly cytosolic but also associated with the centrosome. {ECO:0000269|PubMed:10202141}.	Other
Q5HYI8	RABL3	0|0|1	1	0.33	0|0|0	0	3.33	0.24	4.18994		Other
P63000	RAC1	2|2|0	4	1.33	0|0|0	0.67	13.33	0.06	8.10056	SUBCELLULAR LOCATION: Cell membrane {ECO:0000269|PubMed:1643658, ECO:0000269|PubMed:22843693, ECO:0000269|PubMed:29074776}; Lipid-anchor {ECO:0000269|PubMed:1903399}; Cytoplasmic side {ECO:0000269|PubMed:1643658, ECO:0000269|PubMed:19948726}. Melanosome {ECO:0000269|PubMed:17081065, ECO:0000269|PubMed:19948726, ECO:0000269|PubMed:21693584}. Cytoplasm {ECO:0000269|PubMed:19948726, ECO:0000269|PubM…	Nuclear	0.192
P63244	RACK1	6|5|8	19	6.33	0|0|0	1	63.33	0	49.162	SUBCELLULAR LOCATION: Cell membrane {ECO:0000269|PubMed:11312657, ECO:0000269|PubMed:17956333}; Peripheral membrane protein. Cytoplasm {ECO:0000269|PubMed:10849009, ECO:0000269|PubMed:11279199, ECO:0000269|PubMed:12958311, ECO:0000269|PubMed:19785988, ECO:0000269|PubMed:20499158, ECO:0000269|PubMed:20573744, ECO:0000269|PubMed:23636399, ECO:0000269|PubMed:29743600, ECO:0000269|PubMed:37712706}. C…	Nuclear	0.235
Q92878	RAD50	0|0|1	1	0.33	0|0|0	0	3.33	0.24	20.3911	SUBCELLULAR LOCATION: Nucleus {ECO:0000269|PubMed:10783165, ECO:0000269|PubMed:15916964, ECO:0000269|PubMed:26215093}. Chromosome, telomere {ECO:0000269|PubMed:10888888}. Chromosome {ECO:0000269|PubMed:21757780, ECO:0000269|PubMed:26215093}. Note=Localizes to discrete nuclear foci after treatment with genotoxic agents (PubMed:10783165, PubMed:26215093). Localizes to DNA double-strand breaks (DSBs…	Nuclear	0.172
Q9P0K7	RAI14	1|1|2	4	1.33	0|0|0	0.33	13.33	0.15	16.8994	SUBCELLULAR LOCATION: Cytoplasm, cytoskeleton {ECO:0000305|PubMed:11042181, ECO:0000305|PubMed:16729964}. Cytoplasm, cytoskeleton, stress fiber {ECO:0000250|UniProtKB:Q9EP71}. Cytoplasm, cell cortex {ECO:0000250|UniProtKB:Q5U312}. Cell junction {ECO:0000250|UniProtKB:Q5U312}. Nucleus {ECO:0000269|PubMed:16729964}. Note=Associated with the cortical actin cytoskeleton structures in terminal web and…	Nuclear
P11233	RALA	1|2|1	4	1.33	0|0|0	0.33	13.33	0.15	3.21229	SUBCELLULAR LOCATION: Cell membrane {ECO:0000269|PubMed:17875936, ECO:0000269|PubMed:18756269, ECO:0000269|PubMed:19306925}; Lipid-anchor {ECO:0000269|PubMed:17875936}; Cytoplasmic side. Cleavage furrow {ECO:0000269|PubMed:18756269}. Midbody, Midbody ring {ECO:0000269|PubMed:16213214}. Mitochondrion {ECO:0000269|PubMed:21822277}. Note=Predominantly at the cell surface in the absence of LPA. In th…	Other
Q9UKM9	RALY	1|1|1	3	1	0|0|0	0	10	0.24	16.2011	SUBCELLULAR LOCATION: Nucleus {ECO:0000250|UniProtKB:Q64012}.	Nuclear
P62826	RAN	7|7|9	23	7.67	0|0|0	1	76.67	0	61.4525	SUBCELLULAR LOCATION: Nucleus {ECO:0000269|PubMed:10679025, ECO:0000269|PubMed:12194828, ECO:0000269|PubMed:18617507, ECO:0000269|PubMed:1961752, ECO:0000269|PubMed:19753112, ECO:0000269|PubMed:31075303, ECO:0000269|PubMed:8421051, ECO:0000269|PubMed:8896452, ECO:0000269|PubMed:9351834, ECO:0000269|PubMed:9822603}. Nucleus envelope {ECO:0000269|PubMed:8896452, ECO:0000269|PubMed:9822603}. Cytopla…	Nuclear
P49792	RANBP2	0|0|2	2	0.67	0|0|0	0.33	6.67	0.15	37.4302	SUBCELLULAR LOCATION: Nucleus {ECO:0000269|PubMed:7775481}. Nucleus membrane {ECO:0000269|PubMed:11839768}. Nucleus, nuclear pore complex {ECO:0000269|PubMed:11839768, ECO:0000269|PubMed:20386726, ECO:0000269|PubMed:23353830, ECO:0000269|PubMed:7603572}. Nucleus envelope {ECO:0000269|PubMed:20386726}. Note=Detected in diffuse and discrete intranuclear foci (PubMed:11839768). Cytoplasmic filaments…	Nuclear
P46060	RANGAP1	4|2|3	9	3	0|0|0	1	30	0	39.5251	SUBCELLULAR LOCATION: Cytoplasm {ECO:0000269|PubMed:15037602, ECO:0000305|PubMed:8146159}. Nucleus, nucleoplasm {ECO:0000269|PubMed:8146159}. Nucleus envelope {ECO:0000269|PubMed:11854305, ECO:0000269|PubMed:15037602}. Chromosome, centromere, kinetochore {ECO:0000269|PubMed:11854305}. Cytoplasm, cytoskeleton, spindle {ECO:0000269|PubMed:11854305, ECO:0000269|PubMed:15037602}. Note=Cytoplasmic dur…	Nuclear
P61224	RAP1B	1|1|1	3	1	0|0|0	0	10	0.24	16.3408	SUBCELLULAR LOCATION: Cell membrane {ECO:0000269|PubMed:3141412}. Cytoplasm, cytosol {ECO:0000269|PubMed:3141412}. Cell junction {ECO:0000269|PubMed:20332120}. Note=May shuttle between plasma membrane and cytosol (PubMed:3141412). Presence of KRIT1 and CDH5 is required for its localization to the cell junction (PubMed:20332120). {ECO:0000269|PubMed:20332120, ECO:0000269|PubMed:3141412}.	Other
Q70E73	RAPH1	1|1|1	3	1	0|0|0	0	10	0.24	10.4749	SUBCELLULAR LOCATION: Cell membrane {ECO:0000269|PubMed:15469845}; Peripheral membrane protein {ECO:0000269|PubMed:15469845}; Cytoplasmic side {ECO:0000269|PubMed:15469845}. Cell projection, lamellipodium {ECO:0000269|PubMed:15469845}. Cell projection, filopodium {ECO:0000269|PubMed:15469845}. Cytoplasm, cytoskeleton {ECO:0000269|PubMed:15469845}. Note=Recruited to the membrane, via the PH domain…	Other
P54136	RARS1	3|3|6	12	4	0|0|0	1	40	0		SUBCELLULAR LOCATION: Cytoplasm {ECO:0000269|PubMed:10791971, ECO:0000269|PubMed:16055448, ECO:0000269|PubMed:16430231}. Cytoplasm, cytosol {ECO:0000269|PubMed:19289464}.	Other
A6NK89	RASSF10	0|0|1	1	0.33	0|0|0	0	3.33	0.24		SUBCELLULAR LOCATION: Cytoplasm, cytosol {ECO:0000269|PubMed:20956940}. Cytoplasm, cytoskeleton, microtubule organizing center, centrosome {ECO:0000269|PubMed:20956940}. Cytoplasm, cytoskeleton, spindle pole {ECO:0000269|PubMed:20956940}. Note=During interphase, predominantly cytoplasmic, although some nuclear staining in several tumor cell contexts. During prophase, observed at developing centro…	Other
P06400	RB1	0|0|2	2	0.67	0|0|0	0.33	6.67	0.15	5.1676	SUBCELLULAR LOCATION: Nucleus {ECO:0000269|PubMed:20940255}. Cytoplasm {ECO:0000250|UniProtKB:P13405}. Note=During keratinocyte differentiation, acetylation by KAT2B/PCAF is required for nuclear localization (PubMed:20940255). Localizes to the cytoplasm when hyperphosphorylated (By similarity). {ECO:0000250|UniProtKB:P13405, ECO:0000269|PubMed:20940255}.	Nuclear
Q16576	RBBP7	4|1|3	8	2.67	0|0|0	0.67	26.67	0.02	51.676	SUBCELLULAR LOCATION: Nucleus {ECO:0000269|PubMed:20523938, ECO:0000269|PubMed:28977666, ECO:0000269|PubMed:33283408}.	Nuclear
P98175	RBM10	0|0|1	1	0.33	0|0|0	0	3.33	0.24	45.6704	SUBCELLULAR LOCATION: Nucleus {ECO:0000269|PubMed:18315527}. Note=In the extranucleolar nucleoplasm constitutes hundreds of nuclear domains, which dynamically change their structures in a reversible manner. Upon globally reducing RNA polymerase II transcription, the nuclear bodies enlarge and decrease in number. They occur closely adjacent to nuclear speckles or IGCs (interchromatin granule clust…	Nuclear
Q96PK6	RBM14	1|2|0	3	1	0|0|0	0.33	10	0.15	40.9218	SUBCELLULAR LOCATION: Nucleus {ECO:0000269|PubMed:25385835}. Nucleus, nucleolus {ECO:0000269|PubMed:11790299}. Cytoplasm {ECO:0000269|PubMed:25385835}. Note=In punctate subnuclear structures often located adjacent to splicing speckles, called paraspeckles (PubMed:11790299). Cytoplasmic localization is crucial for its function in suppressing the formation of aberrant centriolar protein complexes (…	Nuclear
Q96I25	RBM17	2|0|1	3	1	0|0|0	0.33	10	0.15	28.7709	SUBCELLULAR LOCATION: Nucleus {ECO:0000269|PubMed:9731529}.	Nuclear
P49756	RBM25	0|1|1	2	0.67	0|0|0	0	6.67	0.24	33.1006	SUBCELLULAR LOCATION: Nucleus speckle. Cytoplasm. Note=Colocalizes predominantly, with SFRS2 and LUC7L3 splicing factors, in nuclear speckles. Cytoplasmic localization is faint.	Nuclear
Q14498	RBM39	2|0|2	4	1.33	0|0|0	0.67	13.33	0.06	51.1173	SUBCELLULAR LOCATION: Nucleus speckle {ECO:0000269|PubMed:8227358}. Note=Concentrated in nuclear speckles (PubMed:8227358). Colocalizes with the core spliceosomal snRNP proteins (PubMed:8227358). {ECO:0000269|PubMed:8227358}.	Nuclear
Q9Y5S9	RBM8A	0|2|0	2	0.67	0|0|0	0.33	6.67	0.15	17.1788	SUBCELLULAR LOCATION: Nucleus {ECO:0000269|PubMed:11030346, ECO:0000269|PubMed:19324961, ECO:0000269|PubMed:28502770, ECO:0000269|PubMed:29301961}. Nucleus speckle {ECO:0000269|PubMed:11030346, ECO:0000269|PubMed:19324961}. Cytoplasm {ECO:0000269|PubMed:11030346, ECO:0000269|PubMed:19324961}. Note=Nucleocytoplasmic shuttling protein (PubMed:11030346). Travels to the cytoplasm as part of the exon …	Nuclear	0.546
P38159	RBMX	10|15|10	35	11.67	0|0|0	1	116.67	0	52.6536	SUBCELLULAR LOCATION: Nucleus {ECO:0000269|PubMed:19282290, ECO:0000269|PubMed:21327109, ECO:0000269|PubMed:37277488}. Note=Component of ribonucleosomes. Localizes in numerous small granules in the nucleus.	Nuclear
Q9P258	RCC2	0|0|2	2	0.67	0|0|0	0.33	6.67	0.15	46.9274	SUBCELLULAR LOCATION: Nucleus, nucleolus {ECO:0000305|PubMed:12429849}. Nucleus {ECO:0000269|PubMed:23388455}. Cytoplasm, cytoskeleton {ECO:0000269|PubMed:23388455}. Chromosome, centromere {ECO:0000269|PubMed:12919680, ECO:0000269|PubMed:1939370, ECO:0000269|PubMed:9914378}. Cytoplasm, cytoskeleton, spindle {ECO:0000269|PubMed:1939370, ECO:0000269|PubMed:9914378}. Chromosome {ECO:0000269|PubMed:1…	Nuclear
Q14257	RCN2	0|0|1	1	0.33	0|0|0	0	3.33	0.24	29.0503	SUBCELLULAR LOCATION: Endoplasmic reticulum lumen.	Other
Q8TC12	RDH11	0|0|2	2	0.67	0|0|0	0.33	6.67	0.15	3.91061	SUBCELLULAR LOCATION: Endoplasmic reticulum membrane {ECO:0000269|PubMed:12036956}; Single-pass type II membrane protein {ECO:0000269|PubMed:12036956}.	Other
P35241	RDX	0|1|1	2	0.67	0|0|0	0	6.67	0.24	31.4246	SUBCELLULAR LOCATION: Cell membrane; Peripheral membrane protein; Cytoplasmic side. Cytoplasm, cytoskeleton. Cleavage furrow. Cell projection, microvillus {ECO:0000250|UniProtKB:P26043}. Cell projection, stereocilium {ECO:0000250|UniProtKB:P26043}. Note=Enriched at the stereocilium base with very low levels in the shaft of stereociliary bundles (By similarity). Highly concentrated in the undercoa…	Other
P46063	RECQL	5|1|6	12	4	0|0|0	0.67	40	0	9.63687	SUBCELLULAR LOCATION: Nucleus {ECO:0000269|PubMed:35025765, ECO:0000269|PubMed:7961977}.	Nuclear
O15258	RER1	0|0|2	2	0.67	0|0|0	0.33	6.67	0.15	1.11732	SUBCELLULAR LOCATION: Golgi apparatus membrane; Multi-pass membrane protein.	Other
P35250	RFC2	0|2|2	4	1.33	0|0|0	0.67	13.33	0.06	17.8771	SUBCELLULAR LOCATION: Nucleus {ECO:0000305}.	Nuclear
P40938	RFC3	1|0|1	2	0.67	0|0|0	0	6.67	0.24	16.7598	SUBCELLULAR LOCATION: Nucleus {ECO:0000305}.	Nuclear
Q15382	RHEB	4|4|6	14	4.67	0|0|0	1	46.67	0	6.98324	SUBCELLULAR LOCATION: Endomembrane system {ECO:0000269|PubMed:22002721}; Lipid-anchor {ECO:0000269|PubMed:22002721}; Cytoplasmic side {ECO:0000269|PubMed:15489334}. Lysosome membrane {ECO:0000269|PubMed:24529379, ECO:0000269|PubMed:33157014}; Lipid-anchor {ECO:0000269|PubMed:22002721}; Cytoplasmic side {ECO:0000269|PubMed:15489334}. Golgi apparatus membrane {ECO:0000269|PubMed:22002721}; Lipid-an…	Other
P08134	RHOC	1|1|1	3	1	0|0|0	0	10	0.24	10.7542	SUBCELLULAR LOCATION: Cell membrane {ECO:0000305}; Lipid-anchor {ECO:0000305}; Cytoplasmic side {ECO:0000305}. Cleavage furrow {ECO:0000269|PubMed:16236794}. Note=Translocates to the equatorial region before furrow formation in a ECT2-dependent manner.	Other	0.323
P84095	RHOG	1|2|1	4	1.33	0|0|0	0.33	13.33	0.15	1.95531	SUBCELLULAR LOCATION: Cell membrane {ECO:0000305}; Lipid-anchor {ECO:0000305}; Cytoplasmic side {ECO:0000305}.	Other
Q8IXI2	RHOT1	0|1|1	2	0.67	0|0|0	0	6.67	0.24	0.698324	SUBCELLULAR LOCATION: Mitochondrion outer membrane {ECO:0000269|PubMed:12482879, ECO:0000269|PubMed:19528298}; Single-pass type IV membrane protein {ECO:0000269|PubMed:12482879, ECO:0000269|PubMed:19528298}. Note=Colocalizes with MGARP and RHOT2 at the mitochondria.	Other
Q15287	RNPS1	0|0|1	1	0.33	0|0|0	0	3.33	0.24	33.7989	SUBCELLULAR LOCATION: Nucleus. Nucleus speckle. Cytoplasm. Note=Nucleocytoplasmic shuttling protein. Colocalizes with the core EJC, ALYREF/THOC4, NXF1 and UAP56 in the nucleus and nuclear speckles.	Nuclear
P10155	RO60	0|2|0	2	0.67	0|0|0	0.33	6.67	0.15		SUBCELLULAR LOCATION: Cytoplasm {ECO:0000269|PubMed:17289661}. Note=Localized in cytoplasmic mRNP granules containing untranslated mRNAs. {ECO:0000269|PubMed:17289661}.	Other
O75116	ROCK2	1|1|1	3	1	0|0|0	0	10	0.24	5.02793	SUBCELLULAR LOCATION: Cytoplasm. Cell membrane {ECO:0000250}; Peripheral membrane protein {ECO:0000250}. Nucleus. Cytoplasm, cytoskeleton, microtubule organizing center, centrosome. Note=Cytoplasmic, and associated with actin microfilaments and the plasma membrane. {ECO:0000250}.	Nuclear	0.21
P27694	RPA1	6|9|5	20	6.67	0|0|0	1	66.67	0	33.7989	SUBCELLULAR LOCATION: Nucleus {ECO:0000269|PubMed:17596542, ECO:0000269|PubMed:17959650}. Nucleus, PML body {ECO:0000269|PubMed:17959650}. Note=Enriched in PML bodies in cells displaying alternative lengthening of their telomeres. {ECO:0000269|PubMed:17959650}.	Nuclear
P15927	RPA2	1|1|1	3	1	0|0|0	0	10	0.24	18.8547	SUBCELLULAR LOCATION: Nucleus {ECO:0000269|PubMed:10982866, ECO:0000269|PubMed:12814551, ECO:0000269|PubMed:17596542, ECO:0000269|PubMed:20154705, ECO:0000269|PubMed:21504906}. Nucleus, PML body {ECO:0000269|PubMed:12814551}. Note=Redistributes to discrete nuclear foci upon DNA damage in an ATR-dependent manner. {ECO:0000269|PubMed:12814551}.	Nuclear	0.238
P27635	RPL10	4|5|3	12	4	0|0|0	1	40	0	51.5363	SUBCELLULAR LOCATION: Cytoplasm {ECO:0000250|UniProtKB:Q6ZWV3}.	Other
P62906	RPL10A	5|4|5	14	4.67	0|0|0	1	46.67	0	39.1061	SUBCELLULAR LOCATION: Cytoplasm {ECO:0000269|PubMed:23636399}.	Other
P62913	RPL11	6|6|5	17	5.67	0|0|0	1	56.67	0	69.1341	SUBCELLULAR LOCATION: Nucleus, nucleolus {ECO:0000269|PubMed:27829214}. Cytoplasm {ECO:0000250|UniProtKB:Q9CXW4}.	Nuclear	0.241
P30050	RPL12	2|3|3	8	2.67	0|0|0	1	26.67	0	55.4469	SUBCELLULAR LOCATION: Cytoplasm {ECO:0000269|PubMed:23636399, ECO:0000269|PubMed:25901680}.	Other
P26373	RPL13	6|6|6	18	6	0|0|0	1	60	0	66.2011	SUBCELLULAR LOCATION: Cytoplasm {ECO:0000269|PubMed:23636399, ECO:0000305|PubMed:31630789}.	Other
P40429	RPL13A	3|3|2	8	2.67	0|0|0	1	26.67	0	41.0615	SUBCELLULAR LOCATION: Cytoplasm {ECO:0000269|PubMed:23636399, ECO:0000305|PubMed:14567916}.	Other
P50914	RPL14	2|3|3	8	2.67	1|0|0	1	8	0	46.5084	SUBCELLULAR LOCATION: Cytoplasm {ECO:0000269|PubMed:23636399}.	Other
P61313	RPL15	5|7|8	20	6.67	0|0|0	1	66.67	0	50.9777	SUBCELLULAR LOCATION: Cytoplasm {ECO:0000269|PubMed:23636399}.	Other
P18621	RPL17	4|7|7	18	6	0|0|0	1	60	0	59.2179	SUBCELLULAR LOCATION: Cytoplasm {ECO:0000269|PubMed:23636399}.	Other
Q07020	RPL18	4|5|3	12	4	0|0|0	1	40	0	55.7263	SUBCELLULAR LOCATION: Cytoplasm, cytosol {ECO:0000269|PubMed:25957688}. Cytoplasm {ECO:0000305|PubMed:23636399, ECO:0000305|PubMed:25901680}. Rough endoplasmic reticulum {ECO:0000250|UniProtKB:Q95342}. Note=Detected on cytosolic polysomes (PubMed:25957688). Detected in ribosomes that are associated with the rough endoplasmic reticulum (By similarity). {ECO:0000250|UniProtKB:Q95342, ECO:0000269|Pu…	Other
Q02543	RPL18A	0|2|3	5	1.67	0|0|0	0.67	16.67	0.04	41.8994	SUBCELLULAR LOCATION: Cytoplasm {ECO:0000269|PubMed:23636399}.	Other
P84098	RPL19	2|3|3	8	2.67	0|0|0	1	26.67	0	63.9665	SUBCELLULAR LOCATION: Cytoplasm {ECO:0000269|PubMed:23636399}.	Other
P46778	RPL21	1|2|3	6	2	0|0|0	0.67	20	0.04	45.9497	SUBCELLULAR LOCATION: Cytoplasm, cytosol {ECO:0000269|PubMed:25957688}. Cytoplasm {ECO:0000305|PubMed:23636399, ECO:0000305|PubMed:25901680}. Endoplasmic reticulum {ECO:0000250|UniProtKB:P49666}. Note=Detected on cytosolic polysomes (PubMed:25957688). Detected in ribosomes that are associated with the rough endoplasmic reticulum (By similarity). {ECO:0000250|UniProtKB:P49666, ECO:0000269|PubMed:2…	Other
P35268	RPL22	4|3|2	9	3	0|0|0	1	30	0	59.9162	SUBCELLULAR LOCATION: Cytoplasm {ECO:0000269|PubMed:23636399}.	Other
Q6P5R6	RPL22L1	0|1|0	1	0.33	0|0|0	0	3.33	0.24	7.82123		Other
P62829	RPL23	4|5|4	13	4.33	0|0|0	1	43.33	0	70.8101	SUBCELLULAR LOCATION: Cytoplasm {ECO:0000269|PubMed:23636399}.	Other
P62750	RPL23A	7|6|7	20	6.67	0|0|0	1	66.67	0	58.3799	SUBCELLULAR LOCATION: Cytoplasm {ECO:0000269|PubMed:23636399, ECO:0000269|PubMed:9687515}. Nucleus {ECO:0000269|PubMed:9687515}. Note=Although RPL23A is functional within the cytoplasm, the assembly of ribosomal subunits occurs in the nucleus. RPL23A nuclear import is mediated by IPO5/RanBP5, IPO7/RanBP7, KPNB1/importin-beta or TPNO1/Trn. {ECO:0000269|PubMed:11682607, ECO:0000269|PubMed:9687515}.	Nuclear
P83731	RPL24	1|2|2	5	1.67	0|0|0	0.67	16.67	0.06	62.4302	SUBCELLULAR LOCATION: Cytoplasm {ECO:0000269|PubMed:23636399}.	Other
P61254	RPL26	2|3|5	10	3.33	0|0|0	1	33.33	0	43.5754	SUBCELLULAR LOCATION: Cytoplasm {ECO:0000269|PubMed:23636399}.	Other	0.182
P61353	RPL27	3|3|6	12	4	0|0|0	1	40	0	45.2514	SUBCELLULAR LOCATION: Cytoplasm, cytosol {ECO:0000269|PubMed:25957688}. Cytoplasm {ECO:0000305|PubMed:23636399, ECO:0000305|PubMed:25901680}. Rough endoplasmic reticulum {ECO:0000250|UniProtKB:A1XQU5}. Note=Detected on cytosolic polysomes (PubMed:25957688). Detected in ribosomes that are associated with the rough endoplasmic reticulum (By similarity). {ECO:0000250|UniProtKB:A1XQU5, ECO:0000269|Pu…	Other
P46776	RPL27A	5|2|5	12	4	0|0|0	1	40	0	60.0559	SUBCELLULAR LOCATION: Cytoplasm {ECO:0000269|PubMed:23636399}.	Other
P46779	RPL28	4|4|6	14	4.67	0|0|0	1	46.67	0	44.1341	SUBCELLULAR LOCATION: Cytoplasm {ECO:0000269|PubMed:23636399}.	Other
P47914	RPL29	2|2|1	5	1.67	0|0|0	0.67	16.67	0.06	55.7263	SUBCELLULAR LOCATION: Cytoplasm {ECO:0000269|PubMed:23636399}.	Other
P39023	RPL3	4|7|13	24	8	0|0|0	1	80	0	56.1453	SUBCELLULAR LOCATION: Nucleus, nucleolus {ECO:0000269|PubMed:16963496}. Cytoplasm {ECO:0000269|PubMed:16963496, ECO:0000269|PubMed:23636399}.	Nuclear
P62888	RPL30	1|1|0	2	0.67	0|0|0	0	6.67	0.24	35.6145	SUBCELLULAR LOCATION: Cytoplasm {ECO:0000269|PubMed:23636399}.	Other
P62899	RPL31	3|6|7	16	5.33	0|0|0	1	53.33	0	46.7877	SUBCELLULAR LOCATION: Cytoplasm {ECO:0000269|PubMed:23636399}.	Other
P62910	RPL32	0|2|3	5	1.67	0|0|0	0.67	16.67	0.04	25.6983	SUBCELLULAR LOCATION: Cytoplasm {ECO:0000269|PubMed:23636399}.	Other
P49207	RPL34	0|0|1	1	0.33	0|0|0	0	3.33	0.24	34.4972	SUBCELLULAR LOCATION: Cytoplasm, cytosol {ECO:0000269|PubMed:25957688}. Cytoplasm {ECO:0000305|PubMed:23636399, ECO:0000305|PubMed:25901680}. Endoplasmic reticulum {ECO:0000250|UniProtKB:Q29223}. Note=Detected on cytosolic polysomes (PubMed:25957688). Detected in ribosomes that are associated with the rough endoplasmic reticulum (By similarity). {ECO:0000250|UniProtKB:Q29223, ECO:0000269|PubMed:2…	Other
P42766	RPL35	2|3|2	7	2.33	0|0|0	1	23.33	0	42.1788	SUBCELLULAR LOCATION: Cytoplasm {ECO:0000269|PubMed:23636399}.	Other
P18077	RPL35A	4|2|2	8	2.67	0|0|0	1	26.67	0	30.7263	SUBCELLULAR LOCATION: Cytoplasm {ECO:0000269|PubMed:23636399}.	Other
Q9Y3U8	RPL36	1|2|3	6	2	0|0|0	0.67	20	0.04	30.8659	SUBCELLULAR LOCATION: Cytoplasm, cytosol {ECO:0000269|PubMed:25957688}. Cytoplasm {ECO:0000305|PubMed:23636399, ECO:0000305|PubMed:25901680}. Note=Detected on cytosolic polysomes (PubMed:25957688). {ECO:0000250|UniProtKB:Q2YGT9, ECO:0000269|PubMed:25957688}.	Other
P83881	RPL36A	3|2|1	6	2	0|0|0	0.67	20	0.04	30.7263	SUBCELLULAR LOCATION: Cytoplasm {ECO:0000269|PubMed:23636399}.	Other
Q969Q0	RPL36AL	0|1|0	1	0.33	0|0|0	0	3.33	0.24	28.352	SUBCELLULAR LOCATION: Cytoplasm {ECO:0000305}.	Other
P61513	RPL37A	1|1|1	3	1	0|0|0	0	10	0.24	27.933	SUBCELLULAR LOCATION: Cytoplasm {ECO:0000269|PubMed:23636399}.	Other
P63173	RPL38	2|4|3	9	3	0|0|0	1	30	0	41.8994	SUBCELLULAR LOCATION: Cytoplasm {ECO:0000269|PubMed:23636399}.	Other
P62891	RPL39	0|1|0	1	0.33	0|0|0	0	3.33	0.24	22.6257	SUBCELLULAR LOCATION: Cytoplasm {ECO:0000269|PubMed:23636399}.	Other
P36578	RPL4	12|12|15	39	13	0|0|0	1	130	0	62.0112	SUBCELLULAR LOCATION: Cytoplasm {ECO:0000269|PubMed:23636399}.	Other
P46777	RPL5	5|7|11	23	7.67	0|0|0	1	76.67	0	55.1676	SUBCELLULAR LOCATION: Cytoplasm {ECO:0000269|PubMed:15469983, ECO:0000269|Ref.7}. Nucleus, nucleolus {ECO:0000269|PubMed:15469983, ECO:0000269|Ref.7}. Note=Although RP5 is functional within the cytoplasm, the assembly of ribosomal subunits occurs in the nucleus. RPL5 nuclear import is mediated by IPO5/RanBP5, IPO7/RanBP7, KPNB1/importin-beta or TPNO1/Trn. {ECO:0000269|PubMed:9687515}.	Nuclear	0.463
Q02878	RPL6	9|13|12	34	11.33	0|0|0	1	113.33	0	60.3352	SUBCELLULAR LOCATION: Cytoplasm, cytosol {ECO:0000269|PubMed:25957688}. Cytoplasm {ECO:0000305|PubMed:23636399, ECO:0000305|PubMed:25901680}. Rough endoplasmic reticulum {ECO:0000250|UniProtKB:Q2YGT9}. Note=Detected on cytosolic polysomes (PubMed:25957688). Detected in ribosomes that are associated with the rough endoplasmic reticulum (By similarity). {ECO:0000250|UniProtKB:Q2YGT9, ECO:0000269|Pu…	Other
P18124	RPL7	11|8|9	28	9.33	0|0|0	1	93.33	0	46.7877	SUBCELLULAR LOCATION: Cytoplasm {ECO:0000269|PubMed:23636399}.	Other
P62424	RPL7A	6|10|9	25	8.33	0|0|0	1	83.33	0	55.5866	SUBCELLULAR LOCATION: Cytoplasm {ECO:0000269|PubMed:23636399}.	Other
P62917	RPL8	4|7|6	17	5.67	0|0|0	1	56.67	0	54.4693	SUBCELLULAR LOCATION: Cytoplasm {ECO:0000269|PubMed:23636399}.	Other
P32969	RPL9	2|0|1	3	1	0|0|0	0.33	10	0.15	54.4693		Other
P05388	RPLP0	5|5|7	17	5.67	0|0|0	1	56.67	0	60.8939	SUBCELLULAR LOCATION: Nucleus {ECO:0000269|PubMed:19188445}. Cytoplasm {ECO:0000269|PubMed:19188445}. Note=Localized in cytoplasmic mRNP granules containing untranslated mRNAs (PubMed:17289661, PubMed:19188445). {ECO:0000269|PubMed:17289661, ECO:0000269|PubMed:19188445}.	Nuclear
P05387	RPLP2	4|6|8	18	6	0|0|0	1	60	0	61.4525		Other
P04843	RPN1	12|10|14	36	12	0|0|0	1	120	0	34.3575	SUBCELLULAR LOCATION: Endoplasmic reticulum membrane {ECO:0000250|UniProtKB:E2RQ08}; Single-pass type I membrane protein {ECO:0000250|UniProtKB:E2RQ08}. Melanosome {ECO:0000269|PubMed:12643545, ECO:0000269|PubMed:17081065}. Note=Identified by mass spectrometry in melanosome fractions from stage I to stage IV. {ECO:0000269|PubMed:12643545, ECO:0000269|PubMed:17081065}.	Other
P04844	RPN2	2|3|3	8	2.67	0|0|0	1	26.67	0	25	SUBCELLULAR LOCATION: Endoplasmic reticulum {ECO:0000250|UniProtKB:F1PCT7}. Endoplasmic reticulum membrane; Multi-pass membrane protein {ECO:0000305}.	Other
P46783	RPS10	2|3|3	8	2.67	0|0|0	1	26.67	0	46.9274	SUBCELLULAR LOCATION: Cytoplasm {ECO:0000269|PubMed:20159986, ECO:0000269|PubMed:23636399}. Nucleus, nucleolus {ECO:0000269|PubMed:20159986}. Note=Localized in the granular component (GC) region of the nucleolus. Methylation is required for its localization in the GC region. Colocalizes with NPS1 in the GC region of the nucleolus. {ECO:0000269|PubMed:20159986}.	Nuclear
P62280	RPS11	7|7|7	21	7	0|0|0	1	70	0	47.486	SUBCELLULAR LOCATION: Cytoplasm {ECO:0000269|PubMed:23636399}. Nucleus, nucleolus {ECO:0000269|PubMed:34516797}.	Nuclear
P25398	RPS12	4|4|6	14	4.67	0|0|0	1	46.67	0	53.352	SUBCELLULAR LOCATION: Cytoplasm {ECO:0000269|PubMed:23636399}. Nucleus, nucleolus {ECO:0000269|PubMed:34516797}.	Nuclear
P62277	RPS13	3|3|2	8	2.67	0|0|0	1	26.67	0	43.4358	SUBCELLULAR LOCATION: Cytoplasm {ECO:0000269|PubMed:23636399}. Nucleus, nucleolus {ECO:0000269|PubMed:34516797}.	Nuclear	0.797
P62263	RPS14	3|3|4	10	3.33	0|0|0	1	33.33	0	71.7877	SUBCELLULAR LOCATION: Cytoplasm {ECO:0000269|PubMed:23636399}. Nucleus, nucleolus {ECO:0000269|PubMed:34516797}.	Nuclear
P62841	RPS15	1|0|1	2	0.67	0|0|0	0	6.67	0.24	33.3799	SUBCELLULAR LOCATION: Cytoplasm {ECO:0000269|PubMed:23636399}.	Other
P62244	RPS15A	1|5|2	8	2.67	0|0|0	0.67	26.67	0.03	56.0056	SUBCELLULAR LOCATION: Cytoplasm {ECO:0000269|PubMed:23636399}. Nucleus, nucleolus {ECO:0000269|PubMed:34516797}.	Nuclear
P62249	RPS16	6|9|8	23	7.67	0|0|0	1	76.67	0	57.4022	SUBCELLULAR LOCATION: Cytoplasm {ECO:0000269|PubMed:23636399}. Nucleus, nucleolus {ECO:0000269|PubMed:34516797}.	Nuclear	0.195
P08708	RPS17	0|1|1	2	0.67	0|0|0	0	6.67	0.24	47.7654	SUBCELLULAR LOCATION: Cytoplasm {ECO:0000269|PubMed:23636399}. Nucleus, nucleolus {ECO:0000269|PubMed:34516797}.	Nuclear
P62269	RPS18	3|3|2	8	2.67	0|0|0	1	26.67	0	55.7263	SUBCELLULAR LOCATION: Cytoplasm {ECO:0000269|PubMed:23636399}.	Other
P39019	RPS19	4|5|3	12	4	0|0|0	1	40	0	46.648	SUBCELLULAR LOCATION: Cytoplasm {ECO:0000269|PubMed:23636399}. Nucleus, nucleolus {ECO:0000269|PubMed:12586610, ECO:0000269|PubMed:17517689, ECO:0000269|PubMed:34516797}.	Nuclear
P15880	RPS2	6|7|9	22	7.33	0|0|0	1	73.33	0	62.4302	SUBCELLULAR LOCATION: Cytoplasm {ECO:0000269|PubMed:23636399, ECO:0000269|PubMed:30530495}. Nucleus, nucleolus {ECO:0000269|PubMed:30530495}. Note=Probably localized to nucleolus and cytoplasm in complex with ZNF277. {ECO:0000269|PubMed:30530495}.	Nuclear
P60866	RPS20	4|6|6	16	5.33	0|0|0	1	53.33	0	53.4916	SUBCELLULAR LOCATION: Cytoplasm {ECO:0000269|PubMed:23636399}.	Other
P62266	RPS23	6|4|4	14	4.67	0|0|0	1	46.67	0	57.6816	SUBCELLULAR LOCATION: Cytoplasm, cytosol {ECO:0000269|PubMed:25957688}. Cytoplasm {ECO:0000305|PubMed:23636399, ECO:0000305|PubMed:25901680}. Rough endoplasmic reticulum {ECO:0000250|UniProtKB:Q6SA96}. Nucleus, nucleolus {ECO:0000269|PubMed:34516797}. Note=Detected on cytosolic polysomes (PubMed:25957688). Detected in ribosomes that are associated with the rough endoplasmic reticulum (By similari…	Nuclear
P62847	RPS24	2|4|5	11	3.67	0|0|0	1	36.67	0	49.3017	SUBCELLULAR LOCATION: Cytoplasm {ECO:0000269|PubMed:23636399}. Nucleus, nucleolus {ECO:0000269|PubMed:34516797}.	Nuclear
P62851	RPS25	5|7|5	17	5.67	0|0|0	1	56.67	0	49.7207	SUBCELLULAR LOCATION: Cytoplasm {ECO:0000269|PubMed:23636399}.	Other
P62854	RPS26	1|1|0	2	0.67	0|0|0	0	6.67	0.24	52.3743	SUBCELLULAR LOCATION: Cytoplasm, cytosol {ECO:0000269|PubMed:25957688}. Cytoplasm {ECO:0000305|PubMed:23636399, ECO:0000305|PubMed:25901680}. Rough endoplasmic reticulum {ECO:0000250|UniProtKB:P49171}. Note=Detected on cytosolic polysomes (PubMed:25957688). Detected in ribosomes that are associated with the rough endoplasmic reticulum (By similarity). {ECO:0000250|UniProtKB:P49171, ECO:0000269|Pu…	Other
P42677	RPS27	3|3|3	9	3	0|0|0	1	30	0	57.4022	SUBCELLULAR LOCATION: Cytoplasm {ECO:0000269|PubMed:23636399}. Nucleus, nucleolus {ECO:0000269|PubMed:34516797}.	Nuclear
P62857	RPS28	1|1|0	2	0.67	0|0|0	0	6.67	0.24	56.4246	SUBCELLULAR LOCATION: Cytoplasm, cytosol {ECO:0000269|PubMed:25957688}. Cytoplasm {ECO:0000305|PubMed:23636399, ECO:0000305|PubMed:25901680}. Rough endoplasmic reticulum {ECO:0000250|UniProtKB:Q6QAT1}. Nucleus, nucleolus {ECO:0000269|PubMed:34516797}. Note=Detected on cytosolic polysomes (PubMed:25957688). Detected in ribosomes that are associated with the rough endoplasmic reticulum (By similari…	Nuclear
P62273	RPS29	0|1|1	2	0.67	0|0|0	0	6.67	0.24	31.1453	SUBCELLULAR LOCATION: Cytoplasm, cytosol {ECO:0000269|PubMed:25957688}. Cytoplasm {ECO:0000305|PubMed:23636399, ECO:0000305|PubMed:25901680}. Rough endoplasmic reticulum {ECO:0000250|UniProtKB:Q6QAP6}. Note=Detected on cytosolic polysomes (PubMed:25957688). Detected in ribosomes that are associated with the rough endoplasmic reticulum (By similarity). {ECO:0000250|UniProtKB:Q6QAP6, ECO:0000269|Pu…	Other
P23396	RPS3	8|11|11	30	10	0|0|0	1	100	0	68.5754	SUBCELLULAR LOCATION: Cytoplasm {ECO:0000269|PubMed:16314389, ECO:0000269|PubMed:17289661, ECO:0000269|PubMed:17560175, ECO:0000269|PubMed:18045535, ECO:0000269|PubMed:20217897, ECO:0000269|PubMed:21871177, ECO:0000269|PubMed:23636399}. Nucleus {ECO:0000269|PubMed:17560175, ECO:0000269|PubMed:18045535, ECO:0000269|PubMed:19460357, ECO:0000269|PubMed:20217897, ECO:0000269|PubMed:21871177}. Nucleus…	Nuclear
P61247	RPS3A	6|6|9	21	7	0|0|0	1	70	0	60.6145	SUBCELLULAR LOCATION: Cytoplasm {ECO:0000255|HAMAP-Rule:MF_03122, ECO:0000269|PubMed:17289661, ECO:0000269|PubMed:23636399}. Nucleus {ECO:0000255|HAMAP-Rule:MF_03122}. Nucleus, nucleolus {ECO:0000269|PubMed:34516797}. Note=Localized in cytoplasmic mRNP granules containing untranslated mRNAs.	Nuclear
P62701	RPS4X	4|10|11	25	8.33	0|0|0	1	83.33	0	62.9888	SUBCELLULAR LOCATION: Cytoplasm {ECO:0000269|PubMed:17289661, ECO:0000269|PubMed:23636399}. Nucleus, nucleolus {ECO:0000269|PubMed:34516797}. Note=Localized in cytoplasmic mRNP granules containing untranslated mRNAs. {ECO:0000269|PubMed:17289661}.	Nuclear
P46782	RPS5	1|1|2	4	1.33	0|0|0	0.33	13.33	0.15	44.8324	SUBCELLULAR LOCATION: Cytoplasm {ECO:0000269|PubMed:23636399}. Nucleus, nucleolus {ECO:0000269|PubMed:34516797}.	Nuclear
P62753	RPS6	5|3|3	11	3.67	0|0|0	1	36.67	0	65.0838	SUBCELLULAR LOCATION: Cytoplasm {ECO:0000269|PubMed:23636399}. Nucleus, nucleolus {ECO:0000269|PubMed:34516797}.	Nuclear	0.456
P62081	RPS7	0|2|4	6	2	0|0|0	0.67	20	0.03	51.3966	SUBCELLULAR LOCATION: Cytoplasm, cytoskeleton, microtubule organizing center, centrosome {ECO:0000269|PubMed:14654843, ECO:0000269|PubMed:20873783}. Cytoplasm {ECO:0000269|PubMed:23636399, ECO:0000269|PubMed:9687515}. Nucleus, nucleolus {ECO:0000269|PubMed:34516797, ECO:0000269|PubMed:9687515}. Note=Although RPS7 is functional within the cytoplasm, the assembly of ribosomal subunits occurs in the…	Nuclear
P62241	RPS8	10|12|11	33	11	0|0|0	1	110	0	69.5531	SUBCELLULAR LOCATION: Cytoplasm {ECO:0000269|PubMed:17289661, ECO:0000269|PubMed:23636399}. Membrane {ECO:0000305|PubMed:17289661}; Lipid-anchor {ECO:0000305|PubMed:17289661}. Nucleus, nucleolus {ECO:0000269|PubMed:34516797}. Note=Localized in cytoplasmic mRNP granules containing untranslated mRNAs. {ECO:0000269|PubMed:17289661}.	Nuclear
P46781	RPS9	10|9|11	30	10	0|0|0	1	100	0	54.1899	SUBCELLULAR LOCATION: Cytoplasm {ECO:0000269|PubMed:17289661, ECO:0000269|PubMed:23636399}. Nucleus, nucleolus {ECO:0000269|PubMed:34516797}. Note=Localized in cytoplasmic mRNP granules containing untranslated mRNAs. {ECO:0000269|PubMed:17289661}.	Nuclear
P08865	RPSA	5|3|4	12	4	0|0|0	1	40	0	46.7877	SUBCELLULAR LOCATION: Cell membrane. Cytoplasm. Nucleus {ECO:0000255|HAMAP-Rule:MF_03016}. Note=67LR is found at the surface of the plasma membrane, with its C-terminal laminin-binding domain accessible to extracellular ligands. 37LRP is found at the cell surface, in the cytoplasm and in the nucleus (By similarity). Colocalizes with PPP1R16B in the cell membrane. {ECO:0000255|HAMAP-Rule:MF_03016}.	Nuclear
P10301	RRAS	0|1|1	2	0.67	0|0|0	0	6.67	0.24	1.39665	SUBCELLULAR LOCATION: Cell membrane {ECO:0000250}; Lipid-anchor {ECO:0000250}; Cytoplasmic side {ECO:0000250}. Note=Inner surface of plasma membrane possibly with attachment requiring acylation of the C-terminal cysteine (By similarity with RAS).	Other
Q9P2E9	RRBP1	4|4|4	12	4	0|0|0	1	40	0	24.0223	SUBCELLULAR LOCATION: Endoplasmic reticulum membrane {ECO:0000250}; Single-pass type III membrane protein {ECO:0000250}.	Other
O76021	RSL1D1	1|0|0	1	0.33	0|0|0	0	3.33	0.24	38.6872	SUBCELLULAR LOCATION: Nucleus, nucleolus {ECO:0000269|PubMed:11790298, ECO:0000269|PubMed:12429849, ECO:0000269|PubMed:18678645, ECO:0000269|PubMed:22419112}. Note=Colocalizes with ING1 in the nucleolus after UV stress. {ECO:0000269|PubMed:22419112}.	Nuclear
Q9BXY4	RSPO3	0|1|0	1	0.33	0|0|0	0	3.33	0.24		SUBCELLULAR LOCATION: Secreted {ECO:0000250|UniProtKB:Q2TJ95}.	Other
Q9Y3I0	RTCB	8|4|9	21	7	0|0|0	1	70	0	40.5028	SUBCELLULAR LOCATION: Nucleus {ECO:0000269|PubMed:24608264}. Cytoplasm {ECO:0000255|HAMAP-Rule:MF_03144, ECO:0000269|PubMed:24608264}. Note=Enters into the nucleus in case of active transcription while it accumulates in cytosol when transcription level is low. {ECO:0000269|PubMed:24608264}.	Nuclear
O95197	RTN3	2|1|2	5	1.67	0|0|0	0.67	16.67	0.06	7.5419	SUBCELLULAR LOCATION: Endoplasmic reticulum membrane {ECO:0000269|PubMed:12811824, ECO:0000269|PubMed:15286784, ECO:0000269|PubMed:16054885, ECO:0000269|PubMed:16979658, ECO:0000269|PubMed:17031492, ECO:0000269|PubMed:17182608, ECO:0000269|PubMed:17191123, ECO:0000269|PubMed:24262037, ECO:0000269|PubMed:29117567, ECO:0000269|PubMed:34313226}; Multi-pass membrane protein {ECO:0000255}. Golgi appar…	Other
Q9NQC3	RTN4	4|4|4	12	4	0|0|0	1	40	0	23.6034	SUBCELLULAR LOCATION: [Isoform A]: Endoplasmic reticulum membrane {ECO:0000269|PubMed:25612671, ECO:0000269|PubMed:26906412, ECO:0000269|PubMed:27619977, ECO:0000269|PubMed:27786289}; Multi-pass membrane protein {ECO:0000255}. Cell membrane; Multi-pass membrane protein {ECO:0000255}; Cytoplasmic side {ECO:0000269|PubMed:27786289}. Synapse {ECO:0000250|UniProtKB:Q99P72}. Note=Anchored to the membr…	Other
Q9Y224	RTRAF	1|0|0	1	0.33	0|0|0	0	3.33	0.24		SUBCELLULAR LOCATION: Nucleus {ECO:0000269|PubMed:15147888, ECO:0000269|PubMed:24608264}. Cytoplasm, cytosol {ECO:0000269|PubMed:15147888, ECO:0000269|PubMed:24608264}. Cytoplasm, perinuclear region {ECO:0000269|PubMed:15147888}. Cytoplasm, cytoskeleton, microtubule organizing center, centrosome {ECO:0000269|PubMed:15147888}. Note=May localize at the centrosome during mitosis (PubMed:15147888). S…	Nuclear
Q96T51	RUFY1	0|1|0	1	0.33	0|0|0	0	3.33	0.24	5.72626	SUBCELLULAR LOCATION: Early endosome membrane {ECO:0000269|PubMed:20534812, ECO:0000269|PubMed:36282215}; Peripheral membrane protein {ECO:0000269|PubMed:20534812}. Note=In oocytes, localizes in non-membrane-bound compartments called endo-lysosomal vesicular assemblies (ELVAs). {ECO:0000250|UniProtKB:Q8BIJ7}.	Other
Q9Y265	RUVBL1	5|5|9	19	6.33	0|0|0	1	63.33	0	52.7933	SUBCELLULAR LOCATION: Nucleus matrix. Nucleus, nucleoplasm. Cytoplasm {ECO:0000269|PubMed:11027681}. Membrane {ECO:0000269|PubMed:11027681}. Cytoplasm, cytoskeleton, microtubule organizing center, centrosome. Dynein axonemal particle {ECO:0000250|UniProtKB:Q9DE26}. Note=Mainly localized in the nucleus, associated with nuclear matrix or in the nuclear cytosol, although it is also present in the cy…	Nuclear
Q9Y230	RUVBL2	8|9|7	24	8	0|0|0	1	80	0	43.2961	SUBCELLULAR LOCATION: Nucleus matrix. Nucleus, nucleoplasm. Cytoplasm. Membrane. Dynein axonemal particle {ECO:0000250|UniProtKB:Q9DE27}. Note=Mainly localized in the nucleus, associated with nuclear matrix or in the nuclear cytosol. Although it is also present in the cytoplasm and associated with the cell membranes.	Nuclear
P60903	S100A10	1|2|3	6	2	0|0|0	0.67	20	0.04	2.3743		Other
P06703	S100A6	2|2|1	5	1.67	0|0|0	0.67	16.67	0.06	10.0559	SUBCELLULAR LOCATION: Nucleus envelope. Cytoplasm. Cell membrane; Peripheral membrane protein; Cytoplasmic side.	Nuclear
P31151	S100A7	1|2|0	3	1	0|0|0	0.33	10	0.15	8.51955	SUBCELLULAR LOCATION: Cytoplasm {ECO:0000269|PubMed:8618345}. Secreted {ECO:0000269|PubMed:8618345}. Note=Secreted by a non-classical secretory pathway.	Other
Q9NTJ5	SACM1L	0|0|1	1	0.33	0|0|0	0	3.33	0.24	3.07263	SUBCELLULAR LOCATION: Endoplasmic reticulum membrane {ECO:0000269|PubMed:27044890, ECO:0000269|PubMed:29461204, ECO:0000269|PubMed:31806350}; Multi-pass membrane protein {ECO:0000255}. Golgi apparatus membrane {ECO:0000269|PubMed:29461204, ECO:0000269|PubMed:31806350}. Note=Trafficking between the ER and Golgi is regulated by nutrient status and by TMEM39A (PubMed:31806350). Localizes to endoplas…	Other
Q9UBE0	SAE1	0|0|1	1	0.33	0|0|0	0	3.33	0.24	14.2458	SUBCELLULAR LOCATION: Nucleus {ECO:0000269|PubMed:11481243}.	Nuclear
Q15424	SAFB	12|10|9	31	10.33	0|0|0	1	103.33	0	28.7709	SUBCELLULAR LOCATION: Nucleus {ECO:0000269|PubMed:19674106, ECO:0000269|PubMed:22693546}.	Nuclear
Q14151	SAFB2	4|3|3	10	3.33	0|0|0	1	33.33	0	25.838	SUBCELLULAR LOCATION: Cytoplasm. Nucleus.	Nuclear
Q9Y3Z3	SAMHD1	0|0|1	1	0.33	0|0|0	0	3.33	0.24	16.7598	SUBCELLULAR LOCATION: Nucleus {ECO:0000269|PubMed:19525956, ECO:0000269|PubMed:23092512, ECO:0000269|PubMed:23858451, ECO:0000269|PubMed:24035396, ECO:0000269|PubMed:28229507, ECO:0000269|PubMed:28871089}. Chromosome {ECO:0000269|PubMed:28834754}. Note=Localizes to sites of DNA double-strand breaks in response to DNA damage. {ECO:0000269|PubMed:28834754}.	Nuclear
O00422	SAP18	1|1|0	2	0.67	0|0|0	0	6.67	0.24	23.324	SUBCELLULAR LOCATION: Nucleus {ECO:0000269|PubMed:16314458}. Cytoplasm {ECO:0000269|PubMed:16314458}. Nucleus speckle {ECO:0000269|PubMed:20966198}. Note=Shuttles between the nucleus and the cytoplasm (PubMed:16314458). Colocalizes with ACIN1 and SRSF2 in nuclear speckles (PubMed:20966198). {ECO:0000269|PubMed:16314458, ECO:0000269|PubMed:20966198}.	Nuclear	0.154
Q9NR31	SAR1A	0|0|2	2	0.67	0|0|0	0.33	6.67	0.15	8.79888	SUBCELLULAR LOCATION: Endoplasmic reticulum membrane {ECO:0000269|PubMed:23433038, ECO:0000269|PubMed:32358066}; Peripheral membrane protein {ECO:0000305|PubMed:23433038, ECO:0000305|PubMed:32358066}. Golgi apparatus, Golgi stack membrane {ECO:0000305|PubMed:34290409}; Peripheral membrane protein {ECO:0000305|PubMed:34290409}. Cytoplasm, cytosol {ECO:0000269|PubMed:34290409}. Lysosome membrane {E…	Other
P49591	SARS1	1|1|2	4	1.33	0|0|0	0.33	13.33	0.15		SUBCELLULAR LOCATION: Cytoplasm {ECO:0000269|PubMed:22353712, ECO:0000269|PubMed:28236339, ECO:0000269|PubMed:34570399, ECO:0000269|PubMed:36041817}. Nucleus {ECO:0000269|PubMed:22353712, ECO:0000269|PubMed:34570399, ECO:0000269|PubMed:36041817}. Note=Predominantly cytoplasmic, but a minor proportion is also found in the nucleus. {ECO:0000269|PubMed:22353712, ECO:0000269|PubMed:34570399, ECO:0000…	Nuclear
O95248	SBF1	1|1|0	2	0.67	0|0|0	0	6.67	0.24	0.558659	SUBCELLULAR LOCATION: Cytoplasm {ECO:0000269|PubMed:12668758, ECO:0000269|PubMed:20937701, ECO:0000269|PubMed:35580604}. Cytoplasm, perinuclear region {ECO:0000269|PubMed:12668758}. Cell projection, neuron projection {ECO:0000269|PubMed:35580604}. Note=Localized in neuronal somata and processes with punctate/vesicular morphology. {ECO:0000269|PubMed:35580604}.	Other
O14828	SCAMP3	4|1|2	7	2.33	0|0|0	0.67	23.33	0.03	7.82123	SUBCELLULAR LOCATION: Membrane; Multi-pass membrane protein.	Other
Q14108	SCARB2	1|1|0	2	0.67	0|0|0	0	6.67	0.24	0.27933	SUBCELLULAR LOCATION: Lysosome membrane {ECO:0000269|PubMed:17897319, ECO:0000269|PubMed:18022370, ECO:0000269|PubMed:7509809}; Multi-pass membrane protein {ECO:0000269|PubMed:17897319, ECO:0000269|PubMed:18022370, ECO:0000269|PubMed:7509809}.	Other
Q8NBX0	SCCPDH	1|1|0	2	0.67	0|0|0	0	6.67	0.24	1.67598		Other
Q14160	SCRIB	0|0|1	1	0.33	0|0|0	0	3.33	0.24	15.2235	SUBCELLULAR LOCATION: Cell membrane {ECO:0000269|PubMed:28169360}; Peripheral membrane protein. Cell junction {ECO:0000269|PubMed:27380321}. Cell junction, adherens junction. Cell projection, lamellipodium. Cytoplasm. Postsynapse {ECO:0000269|PubMed:15182672}. Presynapse {ECO:0000269|PubMed:15182672}. Note=Targeting to cell-cell junctions which is CDH1-dependent is required for the pro-apoptotic …	Other
P34741	SDC2	2|0|2	4	1.33	0|0|0	0.67	13.33	0.06	0.698324	SUBCELLULAR LOCATION: Membrane; Single-pass type I membrane protein.	Other
P55735	SEC13	0|0|1	1	0.33	0|0|0	0	3.33	0.24	27.095	SUBCELLULAR LOCATION: Cytoplasmic vesicle, COPII-coated vesicle membrane {ECO:0000269|PubMed:8972206}; Peripheral membrane protein {ECO:0000269|PubMed:8972206}; Cytoplasmic side {ECO:0000269|PubMed:8972206}. Endoplasmic reticulum membrane {ECO:0000269|PubMed:8972206}; Peripheral membrane protein {ECO:0000269|PubMed:8972206}; Cytoplasmic side {ECO:0000269|PubMed:8972206}. Nucleus, nuclear pore com…	Nuclear
O75396	SEC22B	2|5|4	11	3.67	0|0|0	1	36.67	0	11.8715	SUBCELLULAR LOCATION: Endoplasmic reticulum membrane {ECO:0000250|UniProtKB:Q4KM74}; Single-pass type IV membrane protein {ECO:0000250|UniProtKB:Q4KM74}. Endoplasmic reticulum-Golgi intermediate compartment membrane {ECO:0000250|UniProtKB:Q4KM74}. Golgi apparatus, cis-Golgi network membrane {ECO:0000250|UniProtKB:Q4KM74}. Golgi apparatus, trans-Golgi network membrane {ECO:0000250|UniProtKB:Q4KM74…	Other
O94979	SEC31A	1|3|1	5	1.67	0|0|0	0.33	16.67	0.11	11.0335	SUBCELLULAR LOCATION: Cytoplasm {ECO:0000250}. Cytoplasmic vesicle, COPII-coated vesicle membrane {ECO:0000269|PubMed:10788476, ECO:0000269|PubMed:16957052, ECO:0000269|PubMed:22358839, ECO:0000269|PubMed:27716508}; Peripheral membrane protein; Cytoplasmic side. Endoplasmic reticulum membrane {ECO:0000250}; Peripheral membrane protein {ECO:0000250}. Cytoplasm, cytosol {ECO:0000269|PubMed:17428803…	Other
P61619	SEC61A1	3|1|3	7	2.33	0|0|0	0.67	23.33	0.02	18.0168	SUBCELLULAR LOCATION: Endoplasmic reticulum membrane {ECO:0000269|PubMed:12475939, ECO:0000269|PubMed:27392076, ECO:0000269|PubMed:32325141, ECO:0000269|PubMed:32814900, ECO:0000269|PubMed:36261522, ECO:0000269|PubMed:8616892}; Multi-pass membrane protein {ECO:0000305}. Note=Localizes exclusively in granular structures in the endoplasmic reticulum (ER). {ECO:0000269|PubMed:27392076}.	Other
P60468	SEC61B	2|0|0	2	0.67	0|0|0	0.33	6.67	0.15	23.1844	SUBCELLULAR LOCATION: Endoplasmic reticulum membrane {ECO:0000269|PubMed:12475939, ECO:0000269|PubMed:27044890}; Single-pass membrane protein {ECO:0000255}.	Other
P60059	SEC61G	1|0|1	2	0.67	0|0|0	0	6.67	0.24	2.65363	SUBCELLULAR LOCATION: Endoplasmic reticulum membrane {ECO:0000269|PubMed:36261522}; Single-pass membrane protein {ECO:0000255}.	Other
Q9NVA2	SEPTIN11	6|8|10	24	8	0|0|0	1	80	0		SUBCELLULAR LOCATION: Cytoplasm, cytoskeleton. Synapse. Cell projection, dendritic spine. Cell projection, axon {ECO:0000250}. Note=Partly colocalizes with stress fibers and microtubules. During bacterial infection, displays a collar shape structure next to actin at the pole of invading bacteria.	Other
Q15019	SEPTIN2	2|3|4	9	3	0|0|0	1	30	0		SUBCELLULAR LOCATION: Cytoplasm {ECO:0000269|PubMed:15774761}. Cytoplasm, cytoskeleton {ECO:0000269|PubMed:15774761}. Cytoplasm, cytoskeleton, spindle {ECO:0000269|PubMed:15774761}. Chromosome, centromere, kinetochore {ECO:0000269|PubMed:15774761}. Cleavage furrow {ECO:0000269|PubMed:15774761}. Midbody {ECO:0000269|PubMed:15774761}. Cytoplasm, cell cortex {ECO:0000269|PubMed:15774761}. Cell proje…	Other
Q16181	SEPTIN7	4|5|6	15	5	0|0|0	1	50	0		SUBCELLULAR LOCATION: Cytoplasm {ECO:0000269|PubMed:18460473}. Chromosome, centromere, kinetochore {ECO:0000269|PubMed:18460473}. Cytoplasm, cytoskeleton, spindle {ECO:0000269|PubMed:18460473}. Cleavage furrow {ECO:0000269|PubMed:18460473}. Midbody {ECO:0000269|PubMed:18460473}. Cytoplasm, cytoskeleton, cilium axoneme {ECO:0000250}. Cell projection, cilium, flagellum {ECO:0000269|PubMed:25588830}…	Other
Q92599	SEPTIN8	1|0|0	1	0.33	0|0|0	0	3.33	0.24		SUBCELLULAR LOCATION: Cytoplasm {ECO:0000250|UniProtKB:B0BNF1}. Cytoplasm, cytoskeleton {ECO:0000250}. Synapse {ECO:0000250|UniProtKB:B0BNF1}. Cell projection, axon {ECO:0000250|UniProtKB:B0BNF1}. Cytoplasmic vesicle, secretory vesicle, synaptic vesicle membrane {ECO:0000250|UniProtKB:B0BNF1}. Presynapse {ECO:0000250|UniProtKB:B0BNF1}. Note=Expressed in axons of immature neurons, localizes to syn…	Other
Q9UHD8	SEPTIN9	4|7|8	19	6.33	0|0|0	1	63.33	0		SUBCELLULAR LOCATION: Cytoplasm, cytoskeleton {ECO:0000269|PubMed:17546647, ECO:0000269|PubMed:17922164}. Note=In an epithelial cell line, concentrates at cell-cell contact areas. After TGF-beta1 treatment and induction of epithelial to mesenchymal transition, colocalizes partly with actin stress fibers. During bacterial infection, displays a collar shape structure next to actin at the pole of in…	Other
Q8NC51	SERBP1	5|3|11	19	6.33	0|0|0	1	63.33	0	65.3631	SUBCELLULAR LOCATION: Cytoplasm {ECO:0000269|PubMed:12505151, ECO:0000269|PubMed:28695742}. Nucleus {ECO:0000269|PubMed:12505151, ECO:0000269|PubMed:28695742}. Cytoplasm, perinuclear region {ECO:0000269|PubMed:12505151}.	Nuclear
Q96P63	SERPINB12	0|1|0	1	0.33	0|0|0	0	3.33	0.24	6.84358	SUBCELLULAR LOCATION: Cytoplasm {ECO:0000250}.	Other
P50454	SERPINH1	9|15|12	36	12	0|0|0	1	120	0	39.2458	SUBCELLULAR LOCATION: Endoplasmic reticulum lumen.	Other
Q12874	SF3A3	1|0|0	1	0.33	0|0|0	0	3.33	0.24	31.9832	SUBCELLULAR LOCATION: Nucleus speckle {ECO:0000269|PubMed:8022796}. Nucleus {ECO:0000269|PubMed:10882114, ECO:0000269|PubMed:21349847, ECO:0000269|PubMed:29360106, ECO:0000269|PubMed:30315277}.	Nuclear
O75533	SF3B1	3|1|6	10	3.33	0|0|0	0.67	33.33	0.01	50.419	SUBCELLULAR LOCATION: Nucleus {ECO:0000269|PubMed:27720643, ECO:0000269|PubMed:28541300, ECO:0000269|PubMed:34023904}. Nucleus speckle {ECO:0000269|PubMed:12105215, ECO:0000269|PubMed:28541300, ECO:0000269|PubMed:34023904}. Note=During mitosis, transiently dispersed from the nuclear speckles to the cytoplasm. {ECO:0000269|PubMed:12105215}.	Nuclear
Q13435	SF3B2	1|3|2	6	2	0|0|0	0.67	20	0.04	44.2737	SUBCELLULAR LOCATION: Nucleus {ECO:0000269|PubMed:27720643, ECO:0000269|PubMed:28541300}. Nucleus speckle {ECO:0000269|PubMed:16923959}.	Nuclear
Q15393	SF3B3	2|1|6	9	3	0|0|0	0.67	30	0.03	44.9721	SUBCELLULAR LOCATION: Nucleus {ECO:0000269|PubMed:10490618, ECO:0000269|PubMed:11564863, ECO:0000269|PubMed:27720643, ECO:0000269|PubMed:28541300, ECO:0000269|PubMed:28781166}.	Nuclear
Q15427	SF3B4	0|0|2	2	0.67	0|0|0	0.33	6.67	0.15	27.6536	SUBCELLULAR LOCATION: Nucleus {ECO:0000269|PubMed:27720643, ECO:0000269|PubMed:28541300}.	Nuclear
P23246	SFPQ	12|15|16	43	14.33	0|0|0	1	143.33	0	67.5978	SUBCELLULAR LOCATION: Nucleus speckle {ECO:0000269|PubMed:25765647}. Nucleus matrix {ECO:0000269|PubMed:10653975, ECO:0000269|PubMed:19439179, ECO:0000269|PubMed:9848648}. Cytoplasm {ECO:0000269|PubMed:19439179}. Note=Predominantly in nuclear matrix. {ECO:0000269|PubMed:19439179}.	Nuclear
Q9H9B4	SFXN1	1|6|6	13	4.33	0|0|0	0.67	43.33	0	19.5531	SUBCELLULAR LOCATION: Mitochondrion inner membrane {ECO:0000269|PubMed:27184847, ECO:0000269|PubMed:30442778}; Multi-pass membrane protein {ECO:0000255}.	Other
Q9BWM7	SFXN3	1|1|3	5	1.67	0|0|0	0.33	16.67	0.11	4.32961	SUBCELLULAR LOCATION: Mitochondrion membrane {ECO:0000269|PubMed:30442778, ECO:0000269|Ref.4}; Multi-pass membrane protein {ECO:0000255}.	Other
Q8IWX5	SGPP2	1|0|0	1	0.33	0|0|0	0	3.33	0.24	0.558659	SUBCELLULAR LOCATION: Endoplasmic reticulum membrane {ECO:0000269|PubMed:12411432}; Multi-pass membrane protein {ECO:0000269|PubMed:12411432}.	Other
P34897	SHMT2	0|0|1	1	0.33	0|0|0	0	3.33	0.24	30.8659	SUBCELLULAR LOCATION: Mitochondrion {ECO:0000269|PubMed:21876188, ECO:0000269|PubMed:24075985}. Mitochondrion matrix, mitochondrion nucleoid {ECO:0000269|PubMed:18063578}. Mitochondrion inner membrane {ECO:0000269|PubMed:21876188}. Cytoplasm {ECO:0000269|PubMed:24075985}. Nucleus {ECO:0000269|PubMed:24075985}. Note=Mainly localizes in the mitochondrion. Also found in the cytoplasm and nucleus as …	Nuclear
Q9UHJ6	SHPK	1|0|2	3	1	0|0|0	0.33	10	0.15	0.418994	SUBCELLULAR LOCATION: Cytoplasm {ECO:0000250}.	Other
Q96ST3	SIN3A	1|0|0	1	0.33	0|0|0	0	3.33	0.24	20.5307	SUBCELLULAR LOCATION: Nucleus {ECO:0000255|PROSITE-ProRule:PRU00810, ECO:0000269|PubMed:16820529}. Nucleus, nucleolus {ECO:0000269|PubMed:16820529}. Note=Recruited to the nucleolus by SAP30L.	Nuclear
P55011	SLC12A2	1|1|4	6	2	0|0|0	0.33	20	0.1	4.60894	SUBCELLULAR LOCATION: Basolateral cell membrane {ECO:0000305|PubMed:32081947, ECO:0000305|PubMed:7629105}; Multi-pass membrane protein {ECO:0000305|PubMed:32081947, ECO:0000305|PubMed:33597714}.	Other
P53985	SLC16A1	3|3|6	12	4	0|0|0	1	40	0	24.0223	SUBCELLULAR LOCATION: Cell membrane {ECO:0000269|PubMed:10921872, ECO:0000269|PubMed:12946269, ECO:0000269|PubMed:15505343, ECO:0000269|PubMed:17127621, ECO:0000269|PubMed:24390345, ECO:0000269|PubMed:25957687}; Multi-pass membrane protein {ECO:0000269|PubMed:33333023}. Basolateral cell membrane {ECO:0000250|UniProtKB:P53987}; Multi-pass membrane protein {ECO:0000269|PubMed:33333023}. Apical cell…	Other
Q08357	SLC20A2	0|1|1	2	0.67	0|0|0	0	6.67	0.24	0.139665	SUBCELLULAR LOCATION: Cell membrane {ECO:0000269|PubMed:28722801, ECO:0000269|PubMed:30704756, ECO:0000269|PubMed:9151850}; Multi-pass membrane protein {ECO:0000269|PubMed:9151850}. Apical cell membrane {ECO:0000250|UniProtKB:Q63488}; Multi-pass membrane protein {ECO:0000255}.	Other
Q02978	SLC25A11	5|8|4	17	5.67	0|0|0	1	56.67	0	40.5028	SUBCELLULAR LOCATION: Mitochondrion inner membrane {ECO:0000250|UniProtKB:P97700}; Multi-pass membrane protein {ECO:0000250|UniProtKB:P97700}.	Other
Q9UJS0	SLC25A13	3|3|8	14	4.67	0|0|0	1	46.67	0	22.3464	SUBCELLULAR LOCATION: Mitochondrion inner membrane {ECO:0000269|PubMed:10642534, ECO:0000269|PubMed:11566871}; Multi-pass membrane protein {ECO:0000269|PubMed:11566871}.	Other
Q6NUK1	SLC25A24	1|0|3	4	1.33	0|0|0	0.33	13.33	0.11	1.25698	SUBCELLULAR LOCATION: Mitochondrion inner membrane {ECO:0000305|PubMed:15054102, ECO:0000305|PubMed:15123600, ECO:0000305|PubMed:22015608}; Multi-pass membrane protein {ECO:0000255}.	Other
Q00325	SLC25A3	6|9|9	24	8	0|0|0	1	80	0	50.5587	SUBCELLULAR LOCATION: Mitochondrion inner membrane {ECO:0000250|UniProtKB:P12234}; Multi-pass membrane protein {ECO:0000250|UniProtKB:P12234}.	Other
P12235	SLC25A4	0|1|2	3	1	0|0|0	0.33	10	0.15	66.7598	SUBCELLULAR LOCATION: Mitochondrion inner membrane {ECO:0000269|PubMed:21586654}; Multi-pass membrane protein {ECO:0000255}. Membrane {ECO:0000269|PubMed:27641616}; Multi-pass membrane protein {ECO:0000255}. Note=The complex formed with ARL2BP, ARL2 and SLC25A4/ANT1 is expressed in mitochondria (By similarity). May localize to non-mitochondrial membranes (PubMed:27641616). {ECO:0000250|UniProtKB:…	Other
P05141	SLC25A5	11|14|16	41	13.67	0|0|0	1	136.67	0	73.324	SUBCELLULAR LOCATION: Mitochondrion inner membrane {ECO:0000250|UniProtKB:P02722}; Multi-pass membrane protein {ECO:0000255}. Membrane {ECO:0000269|PubMed:27641616}; Multi-pass membrane protein {ECO:0000255}. Note=May localize to non-mitochondrial membranes. {ECO:0000269|PubMed:27641616}.	Other
P12236	SLC25A6	4|5|4	13	4.33	0|0|0	1	43.33	0	69.1341	SUBCELLULAR LOCATION: Mitochondrion inner membrane {ECO:0000250|UniProtKB:P02722}; Multi-pass membrane protein {ECO:0000255}. Membrane {ECO:0000269|PubMed:27641616}; Multi-pass membrane protein {ECO:0000255}. Note=The complex formed with ARL2BP, ARL2 and SLC25A6/ANT3 is expressed in mitochondria (By similarity). May localize to non-mitochondrial membranes (By similarity). {ECO:0000250|UniProtKB:P…	Other
P11166	SLC2A1	1|2|2	5	1.67	0|0|0	0.67	16.67	0.06	5.58659	SUBCELLULAR LOCATION: Cell membrane {ECO:0000269|PubMed:18245775, ECO:0000269|PubMed:19449892, ECO:0000269|PubMed:23219802, ECO:0000269|PubMed:24847886, ECO:0000269|PubMed:25982116, ECO:0000269|PubMed:30197081}; Multi-pass membrane protein {ECO:0000255}. Melanosome {ECO:0000269|PubMed:17081065}. Photoreceptor inner segment {ECO:0000250|UniProtKB:P17809}. Note=Localizes primarily at the cell surfa…	Other	0.158
Q8NEW0	SLC30A7	1|1|0	2	0.67	0|0|0	0	6.67	0.24	0.27933	SUBCELLULAR LOCATION: Golgi apparatus membrane {ECO:0000269|PubMed:15525635}; Multi-pass membrane protein {ECO:0000255}. Cytoplasmic vesicle {ECO:0000250|UniProtKB:Q9JKN1}. Golgi apparatus, trans-Golgi network {ECO:0000250|UniProtKB:Q9JKN1}. Sarcoplasmic reticulum {ECO:0000250|UniProtKB:Q5BJM8}. Mitochondrion {ECO:0000250|UniProtKB:Q5BJM8}.	Other
Q8TB61	SLC35B2	1|0|1	2	0.67	0|0|0	0	6.67	0.24	0.558659	SUBCELLULAR LOCATION: Golgi apparatus membrane {ECO:0000269|PubMed:12716889, ECO:0000269|PubMed:35325049}; Multi-pass membrane protein {ECO:0000255}.	Other
P08195	SLC3A2	7|8|11	26	8.67	0|0|0	1	86.67	0	26.3966	SUBCELLULAR LOCATION: Apical cell membrane {ECO:0000269|PubMed:11742812}. Cell membrane {ECO:0000269|PubMed:11311135, ECO:0000269|PubMed:11389679, ECO:0000269|PubMed:11557028, ECO:0000269|PubMed:11564694, ECO:0000269|PubMed:12225859, ECO:0000269|PubMed:15769744, ECO:0000269|PubMed:16496379, ECO:0000269|PubMed:25998567, ECO:0000269|PubMed:3476959, ECO:0000269|PubMed:3480538, ECO:0000269|PubMed:360…	Other
Q01650	SLC7A5	7|6|8	21	7	0|0|0	1	70	0	10.1955	SUBCELLULAR LOCATION: Apical cell membrane {ECO:0000269|PubMed:11742812}; Multi-pass membrane protein {ECO:0000269|PubMed:30867591}. Cell membrane {ECO:0000269|PubMed:11557028, ECO:0000269|PubMed:12225859, ECO:0000269|PubMed:25998567, ECO:0000269|PubMed:9751058}; Multi-pass membrane protein {ECO:0000269|PubMed:30867591}. Lysosome membrane {ECO:0000269|PubMed:25998567}; Multi-pass membrane protein…	Other
Q9GZT3	SLIRP	0|0|1	1	0.33	0|0|0	0	3.33	0.24	15.7821	SUBCELLULAR LOCATION: Mitochondrion {ECO:0000269|PubMed:16762838}. Nucleus {ECO:0000269|PubMed:16762838}. Note=Predominantly mitochondrial. Some fraction is nuclear. In the nucleus, it is recruited to nuclear receptor target promoters.	Nuclear
Q9NWH9	SLTM	4|5|3	12	4	0|0|0	1	40	0	11.4525	SUBCELLULAR LOCATION: Nucleus {ECO:0000250}. Note=Detected in punctate structures. {ECO:0000250}.	Nuclear
O15198	SMAD9	0|1|1	2	0.67	0|0|0	0	6.67	0.24	1.25698	SUBCELLULAR LOCATION: Cytoplasm {ECO:0000250}. Nucleus {ECO:0000250}. Note=In the cytoplasm in the absence of ligand. Migration to the nucleus when complexed with SMAD4 (By similarity). {ECO:0000250}.	Nuclear
P28370	SMARCA1	0|1|0	1	0.33	0|0|0	0	3.33	0.24	22.7654	SUBCELLULAR LOCATION: Nucleus.	Nuclear
O60264	SMARCA5	2|0|3	5	1.67	0|0|0	0.67	16.67	0.04	29.3296	SUBCELLULAR LOCATION: Nucleus {ECO:0000255|PROSITE-ProRule:PRU00624, ECO:0000269|PubMed:12434153, ECO:0000269|PubMed:12972596, ECO:0000269|PubMed:15543136, ECO:0000269|PubMed:33092197}. Chromosome {ECO:0000269|PubMed:12972596, ECO:0000269|PubMed:23911928}. Note=Localizes to mitotic chromosomes (PubMed:12972596). Co-localizes with RSF1 in the nucleus (PubMed:12972596). Co-localizes with PCNA at re…	Nuclear
Q14683	SMC1A	1|1|0	2	0.67	0|0|0	0	6.67	0.24	34.6369	SUBCELLULAR LOCATION: Nucleus {ECO:0000269|PubMed:12199140}. Chromosome {ECO:0000269|PubMed:12199140}. Chromosome, centromere, kinetochore {ECO:0000269|PubMed:12199140}. Note=Associates with chromatin. Before prophase it is scattered along chromosome arms. During prophase, most of cohesin complexes dissociate from chromatin probably because of phosphorylation by PLK, except at centromeres, where …	Nuclear
O95347	SMC2	1|1|2	4	1.33	0|0|0	0.33	13.33	0.15	27.095	SUBCELLULAR LOCATION: Nucleus {ECO:0000269|PubMed:10958694}. Cytoplasm {ECO:0000269|PubMed:10958694}. Chromosome {ECO:0000269|PubMed:10958694}. Note=In interphase cells, the majority of the condensin complex is found in the cytoplasm, while a minority of the complex is associated with chromatin. A subpopulation of the complex however remains associated with chromosome foci in interphase cells. Du…	Nuclear
Q9NTJ3	SMC4	1|1|2	4	1.33	0|0|0	0.33	13.33	0.15	35.3352	SUBCELLULAR LOCATION: Nucleus {ECO:0000269|PubMed:10958694}. Cytoplasm {ECO:0000269|PubMed:10958694}. Chromosome {ECO:0000269|PubMed:10958694}. Note=In interphase cells, the majority of the condensin complex is found in the cytoplasm, while a minority of the complex is associated with chromatin. A subpopulation of the complex however remains associated with chromosome foci in interphase cells. Du…	Nuclear
Q9H0W8	SMG9	0|0|1	1	0.33	0|0|0	0	3.33	0.24	7.5419		Other
Q2TAY7	SMU1	0|1|1	2	0.67	0|0|0	0	6.67	0.24	10.1955	SUBCELLULAR LOCATION: Cytoplasm {ECO:0000250|UniProtKB:Q99M63}. Nucleus {ECO:0000269|PubMed:24945353, ECO:0000269|PubMed:28781166}. Nucleus speckle {ECO:0000250|UniProtKB:Q76B40}. Note=Colocalizes with SRSF1 in nuclear speckles. {ECO:0000250|UniProtKB:Q76B40}.	Nuclear
Q7KZF4	SND1	12|10|20	42	14	0|0|0	1	140	0	37.0112	SUBCELLULAR LOCATION: Cytoplasm {ECO:0000269|PubMed:14508492, ECO:0000269|PubMed:17081065}. Nucleus {ECO:0000269|PubMed:12234934, ECO:0000269|PubMed:14508492, ECO:0000269|PubMed:17081065, ECO:0000269|PubMed:7651391}. Melanosome {ECO:0000269|PubMed:17081065}. Note=In IL-4 stimulated cells colocalizes with STAT6 in the nucleus (PubMed:12234934). Identified by mass spectrometry in melanosome fractio…	Nuclear
O75643	SNRNP200	5|7|7	19	6.33	0|0|0	1	63.33	0	46.5084	SUBCELLULAR LOCATION: Nucleus {ECO:0000269|PubMed:28502770, ECO:0000269|PubMed:28781166, ECO:0000269|PubMed:29301961, ECO:0000269|PubMed:29360106, ECO:0000269|PubMed:29361316, ECO:0000269|PubMed:30315277, ECO:0000269|PubMed:30705154, ECO:0000269|PubMed:30728453, ECO:0000269|PubMed:9539711}.	Nuclear	0.399
P08621	SNRNP70	4|5|4	13	4.33	0|0|0	1	43.33	0	37.1508	SUBCELLULAR LOCATION: Nucleus speckle {ECO:0000269|PubMed:17656373}. Nucleus, nucleoplasm {ECO:0000269|PubMed:17656373, ECO:0000269|PubMed:21113136}. Note=Colocalizes with SCNM1 and LUC7L2 in nuclear speckles. {ECO:0000250|UniProtKB:Q62376}.	Nuclear
P09012	SNRPA	5|5|3	13	4.33	0|0|0	1	43.33	0	27.095	SUBCELLULAR LOCATION: Nucleus.	Nuclear
P09661	SNRPA1	2|0|1	3	1	0|0|0	0.33	10	0.15	43.8547	SUBCELLULAR LOCATION: Nucleus {ECO:0000269|PubMed:11991638, ECO:0000269|PubMed:28076346, ECO:0000269|PubMed:28502770, ECO:0000269|PubMed:28781166}.	Nuclear
P14678	SNRPB	2|1|2	5	1.67	0|0|0	0.67	16.67	0.06	43.0168	SUBCELLULAR LOCATION: Cytoplasm, cytosol {ECO:0000269|PubMed:18984161}. Nucleus {ECO:0000269|PubMed:11574479, ECO:0000269|PubMed:11991638, ECO:0000269|PubMed:26912367, ECO:0000269|PubMed:28076346, ECO:0000269|PubMed:28502770, ECO:0000269|PubMed:28781166}. Note=SMN-mediated assembly into core snRNPs occurs in the cytosol before SMN-mediated transport to the nucleus to be included in spliceosomes. …	Nuclear
P09234	SNRPC	0|1|0	1	0.33	0|0|0	0	3.33	0.24	30.8659	SUBCELLULAR LOCATION: Nucleus {ECO:0000255|HAMAP-Rule:MF_03153, ECO:0000269|PubMed:2136774}.	Nuclear
P62314	SNRPD1	1|1|1	3	1	0|0|0	0	10	0.24	49.7207	SUBCELLULAR LOCATION: Cytoplasm, cytosol {ECO:0000269|PubMed:18984161}. Nucleus {ECO:0000269|PubMed:11991638, ECO:0000269|PubMed:21113136, ECO:0000269|PubMed:26912367, ECO:0000269|PubMed:28076346, ECO:0000269|PubMed:28502770, ECO:0000269|PubMed:28781166}. Note=SMN-mediated assembly into core snRNPs occurs in the cytosol before SMN-mediated transport to the nucleus to be included in spliceosomes. …	Nuclear	0.224
P62316	SNRPD2	2|5|7	14	4.67	0|0|0	1	46.67	0	47.486	SUBCELLULAR LOCATION: Cytoplasm, cytosol {ECO:0000269|PubMed:18984161}. Nucleus {ECO:0000269|PubMed:11991638, ECO:0000269|PubMed:26912367, ECO:0000269|PubMed:28076346, ECO:0000269|PubMed:28502770, ECO:0000269|PubMed:28781166}. Note=SMN-mediated assembly into core snRNPs occurs in the cytosol before SMN-mediated transport to the nucleus to be included in spliceosomes. {ECO:0000305}.	Nuclear
P62318	SNRPD3	1|1|1	3	1	0|0|0	0	10	0.24	52.6536	SUBCELLULAR LOCATION: Cytoplasm, cytosol {ECO:0000269|PubMed:18984161}. Nucleus {ECO:0000269|PubMed:11574479, ECO:0000269|PubMed:11991638, ECO:0000269|PubMed:26912367, ECO:0000269|PubMed:28076346, ECO:0000269|PubMed:28502770, ECO:0000269|PubMed:28781166}. Note=SMN-mediated assembly into core snRNPs occurs in the cytosol before SMN-mediated transport to the nucleus to be included in spliceosomes. …	Nuclear
P62304	SNRPE	0|0|1	1	0.33	0|0|0	0	3.33	0.24	36.1732	SUBCELLULAR LOCATION: Cytoplasm, cytosol {ECO:0000269|PubMed:18984161}. Nucleus {ECO:0000269|PubMed:11574479, ECO:0000269|PubMed:11991638, ECO:0000269|PubMed:23246290, ECO:0000269|PubMed:26912367, ECO:0000269|PubMed:28076346, ECO:0000269|PubMed:28502770, ECO:0000269|PubMed:28781166}. Note=SMN-mediated assembly into core snRNPs occurs in the cytosol before SMN-mediated transport to the nucleus to …	Nuclear
P62306	SNRPF	1|1|1	3	1	0|0|0	0	10	0.24	34.0782	SUBCELLULAR LOCATION: Cytoplasm, cytosol {ECO:0000269|PubMed:18984161}. Nucleus {ECO:0000269|PubMed:11574479, ECO:0000269|PubMed:11991638, ECO:0000269|PubMed:26912367, ECO:0000269|PubMed:28076346, ECO:0000269|PubMed:28502770, ECO:0000269|PubMed:28781166}. Note=SMN-mediated assembly into core snRNPs occurs in the cytosol before SMN-mediated transport to the nucleus to be included in spliceosomes. …	Nuclear
A8MWD9	SNRPGP15	1|1|2	4	1.33	0|0|0	0.33	13.33	0.15	20.3911	SUBCELLULAR LOCATION: Nucleus {ECO:0000250}.	Nuclear
O60749	SNX2	1|2|1	4	1.33	0|0|0	0.33	13.33	0.15	19.6927	SUBCELLULAR LOCATION: Early endosome membrane {ECO:0000269|PubMed:16179610, ECO:0000269|PubMed:17101778}; Peripheral membrane protein {ECO:0000269|PubMed:16179610, ECO:0000269|PubMed:17101778}; Cytoplasmic side {ECO:0000269|PubMed:16179610, ECO:0000269|PubMed:17101778}. Cell projection, lamellipodium {ECO:0000269|PubMed:20604901}. Note=Colocalized with SORT1 to tubular endosomal membrane structur…	Other
O60493	SNX3	1|0|0	1	0.33	0|0|0	0	3.33	0.24	2.3743	SUBCELLULAR LOCATION: Early endosome {ECO:0000269|PubMed:11433298, ECO:0000269|PubMed:21725319, ECO:0000269|PubMed:30213940}. Cytoplasmic vesicle, phagosome {ECO:0000269|PubMed:23237080}. Note=Colocalizes to clathrin-coated endosomal vesicles morphologically distinct from retromer-decorated non-branched endosomal tubule structures (PubMed:21725319) Colocalizes with EEA1 on nascent phagosomes in d…	Other
O60271	SPAG9	0|1|0	1	0.33	0|0|0	0	3.33	0.24	21.0894	SUBCELLULAR LOCATION: Cytoplasm {ECO:0000250|UniProtKB:Q58A65}. Cytoplasm, perinuclear region {ECO:0000250|UniProtKB:Q58A65}. Lysosome membrane {ECO:0000269|PubMed:29146937}. Note=Perinuclear distribution in response to stress signals such as UV radiation. {ECO:0000250|UniProtKB:Q58A65}.; SUBCELLULAR LOCATION: [Isoform 5]: Cytoplasmic vesicle, secretory vesicle, acrosome {ECO:0000269|PubMed:15693…	Other
Q8N0X7	SPART	1|2|2	5	1.67	0|0|0	0.67	16.67	0.06		SUBCELLULAR LOCATION: Cytoplasm {ECO:0000269|PubMed:19580544}. Midbody {ECO:0000269|PubMed:20719964}. Note=Transiently associated with endosomes (PubMed:19580544). Colocalized with IST1 to the ends of Flemming bodies during cytokinesis (PubMed:20719964). {ECO:0000269|PubMed:19580544, ECO:0000269|PubMed:20719964}.	Other
Q8NB90	SPATA5	0|0|1	1	0.33	0|0|0	0	3.33	0.24	14.9441		Other
Q9HBM1	SPC25	0|1|0	1	0.33	0|0|0	0	3.33	0.24	0.698324	SUBCELLULAR LOCATION: Nucleus. Chromosome, centromere, kinetochore {ECO:0000269|PubMed:14699129, ECO:0000269|PubMed:14738735, ECO:0000269|PubMed:15961401}. Note=Localizes to kinetochores from late prophase to anaphase (PubMed:14738735). Localizes specifically to the outer plate of the kinetochore (PubMed:14699129, PubMed:14738735). {ECO:0000269|PubMed:14699129, ECO:0000269|PubMed:14738735}.	Nuclear
Q15005	SPCS2	1|1|2	4	1.33	0|0|0	0.33	13.33	0.15	2.3743	SUBCELLULAR LOCATION: Endoplasmic reticulum membrane {ECO:0000250|UniProtKB:Q28250}; Multi-pass membrane protein {ECO:0000250|UniProtKB:Q28250}.	Other
P61009	SPCS3	0|0|1	1	0.33	0|0|0	0	3.33	0.24	2.7933	SUBCELLULAR LOCATION: Endoplasmic reticulum membrane {ECO:0000250|UniProtKB:P61008}; Single-pass type II membrane protein {ECO:0000250|UniProtKB:P61008}.	Other
Q5M775	SPECC1	0|0|1	1	0.33	0|0|0	0	3.33	0.24	4.46927	SUBCELLULAR LOCATION: Nucleus {ECO:0000269|PubMed:15602574}.; SUBCELLULAR LOCATION: [Isoform 3]: Membrane {ECO:0000305}; Lipid-anchor {ECO:0000305}.; SUBCELLULAR LOCATION: [Isoform 4]: Membrane {ECO:0000305}; Lipid-anchor {ECO:0000305}.; SUBCELLULAR LOCATION: [Isoform 5]: Membrane {ECO:0000305}; Lipid-anchor {ECO:0000305}.	Nuclear
Q13813	SPTAN1	49|38|25	112	37.33	0|0|0	1	373.33	0	45.2514	SUBCELLULAR LOCATION: Cytoplasm, cytoskeleton. Cytoplasm, cell cortex. Note=Expressed along the cell membrane in podocytes and presumptive tubule cells during glomerulogenesis and is expressed along lateral cell margins in tubule cells. {ECO:0000250}.	Other
Q01082	SPTBN1	43|42|35	120	40	0|0|0	1	400	0	34.9162	SUBCELLULAR LOCATION: Cytoplasm, cytoskeleton {ECO:0000250|UniProtKB:Q62261}. Cytoplasm, myofibril, sarcomere, M line {ECO:0000250|UniProtKB:Q62261}. Cytoplasm, cytosol {ECO:0000269|PubMed:34211179}. Cell membrane {ECO:0000269|PubMed:34211179}. Note=Colocalizes with ANK2 in a distinct intracellular compartment of neonatal cardiomyocytes. {ECO:0000250|UniProtKB:Q62261}.; SUBCELLULAR LOCATION: [Iso…	Other
Q13501	SQSTM1	4|0|2	6	2	0|0|0	0.67	20	0.03	19.2737	SUBCELLULAR LOCATION: Cytoplasmic vesicle, autophagosome {ECO:0000269|PubMed:15953362, ECO:0000269|PubMed:16286508, ECO:0000269|PubMed:17580304, ECO:0000269|PubMed:20168092, ECO:0000269|PubMed:37802024}. Preautophagosomal structure {ECO:0000269|PubMed:34471133}. Cytoplasm, cytosol {ECO:0000269|PubMed:11786419, ECO:0000269|PubMed:11981755, ECO:0000269|PubMed:20168092, ECO:0000269|PubMed:20357094, …	Nuclear	0.385
P37108	SRP14	3|1|2	6	2	0|0|0	0.67	20	0.04	47.2067	SUBCELLULAR LOCATION: Cytoplasm.	Other
Q9UHB9	SRP68	4|0|1	5	1.67	0|0|0	0.33	16.67	0.1	26.8156	SUBCELLULAR LOCATION: Cytoplasm {ECO:0000269|PubMed:10618370}. Nucleus, nucleolus {ECO:0000269|PubMed:10618370}. Endoplasmic reticulum {ECO:0000269|PubMed:28369529}.	Nuclear	0.199
O76094	SRP72	1|2|5	8	2.67	0|0|0	0.67	26.67	0.03	23.4637	SUBCELLULAR LOCATION: Cytoplasm {ECO:0000269|PubMed:22541560}. Endoplasmic reticulum {ECO:0000269|PubMed:22541560, ECO:0000269|PubMed:28369529}.	Other	0.201
P49458	SRP9	1|2|1	4	1.33	0|0|0	0.33	13.33	0.15	29.0503	SUBCELLULAR LOCATION: Cytoplasm.	Other	0.193
P78362	SRPK2	0|0|1	1	0.33	0|0|0	0	3.33	0.24	17.0391	SUBCELLULAR LOCATION: Cytoplasm {ECO:0000269|PubMed:21056976, ECO:0000269|PubMed:21157427, ECO:0000269|PubMed:28076779, ECO:0000269|PubMed:9472028}. Nucleus, nucleoplasm {ECO:0000269|PubMed:21157427, ECO:0000269|PubMed:28076779, ECO:0000269|PubMed:9472028}. Nucleus speckle {ECO:0000269|PubMed:28076779, ECO:0000269|PubMed:9472028}. Chromosome {ECO:0000269|PubMed:28076779}. Note=Shuttles between th…	Nuclear
P08240	SRPRA	0|1|1	2	0.67	0|0|0	0	6.67	0.24	16.0615	SUBCELLULAR LOCATION: Endoplasmic reticulum membrane {ECO:0000250|UniProtKB:P32916}; Peripheral membrane protein {ECO:0000250|UniProtKB:P32916}; Cytoplasmic side {ECO:0000250|UniProtKB:P32916}. Note=Thought to be anchored in the membrane through an interaction with SR-beta, which contains a bona fide transmembrane domain. {ECO:0000250|UniProtKB:P32916}.	Other
Q9Y5M8	SRPRB	2|1|4	7	2.33	0|0|0	0.67	23.33	0.03	12.5698	SUBCELLULAR LOCATION: Endoplasmic reticulum membrane {ECO:0000250|UniProtKB:O13950}; Single-pass membrane protein {ECO:0000255}.	Other
Q9UQ35	SRRM2	0|3|1	4	1.33	0|0|0	0.33	13.33	0.11	45.2514	SUBCELLULAR LOCATION: Nucleus {ECO:0000269|PubMed:28062851, ECO:0000269|PubMed:28076346, ECO:0000269|PubMed:28502770, ECO:0000269|PubMed:29301961, ECO:0000269|PubMed:29360106, ECO:0000269|PubMed:29361316, ECO:0000269|PubMed:30705154}. Nucleus speckle {ECO:0000269|PubMed:9531537}.	Nuclear
Q9BXP5	SRRT	4|2|1	7	2.33	0|0|0	0.67	23.33	0.03	23.8827	SUBCELLULAR LOCATION: Nucleus, nucleoplasm {ECO:0000250}. Cytoplasm {ECO:0000250}. Note=Predominantly nuclear. Shuttles between the nucleus and the cytoplasm in a CRM1-dependent way (By similarity). {ECO:0000250}.	Nuclear
Q07955	SRSF1	10|10|11	31	10.33	0|0|0	1	103.33	0	39.1061	SUBCELLULAR LOCATION: Cytoplasm {ECO:0000269|PubMed:12215544, ECO:0000269|PubMed:20308322, ECO:0000269|PubMed:24449914, ECO:0000269|PubMed:9420331}. Nucleus speckle {ECO:0000269|PubMed:12215544, ECO:0000269|PubMed:20308322, ECO:0000269|PubMed:24449914, ECO:0000269|PubMed:24644279, ECO:0000269|PubMed:9420331}. Note=In nuclear speckles. Shuttles between the nucleus and the cytoplasm (PubMed:1221554…	Nuclear
O75494	SRSF10	2|2|1	5	1.67	0|0|0	0.67	16.67	0.06	20.9497	SUBCELLULAR LOCATION: Nucleus speckle {ECO:0000269|PubMed:11684676, ECO:0000269|PubMed:26876937}. Cytoplasm {ECO:0000269|PubMed:11684676}.	Nuclear
Q01130	SRSF2	3|3|6	12	4	0|0|0	1	40	0	40.9218	SUBCELLULAR LOCATION: Nucleus {ECO:0000269|PubMed:21157427}. Nucleus, nucleoplasm {ECO:0000269|PubMed:21157427}. Nucleus speckle {ECO:0000269|PubMed:21157427}. Note=Phosphorylation by SRPK2 provokes its redistribution from the nuclear speckle to nucleoplasm.	Nuclear
P84103	SRSF3	3|4|6	13	4.33	0|0|0	1	43.33	0	54.7486	SUBCELLULAR LOCATION: Nucleus {ECO:0000269|PubMed:11336712}. Nucleus speckle {ECO:0000269|PubMed:26876937}. Cytoplasm {ECO:0000269|PubMed:11336712}. Note=Recruited to nuclear speckles following interaction with YTHDC1. {ECO:0000269|PubMed:26876937}.	Nuclear	0.208
Q13247	SRSF6	4|2|2	8	2.67	0|0|0	1	26.67	0	45.5307	SUBCELLULAR LOCATION: Nucleus {ECO:0000269|PubMed:12549914, ECO:0000269|PubMed:22767602}. Nucleus speckle {ECO:0000269|PubMed:22767602}.	Nuclear
Q16629	SRSF7	0|3|1	4	1.33	0|0|0	0.33	13.33	0.11	49.0223	SUBCELLULAR LOCATION: Nucleus {ECO:0000269|PubMed:11336712}. Cytoplasm {ECO:0000269|PubMed:11336712}.	Nuclear	0.151
Q13242	SRSF9	4|3|4	11	3.67	0|0|0	1	36.67	0	21.0894	SUBCELLULAR LOCATION: Nucleus {ECO:0000269|PubMed:10196175, ECO:0000269|PubMed:11694584, ECO:0000269|PubMed:12024014, ECO:0000269|PubMed:12604611}. Note=Cellular stresses such as heat shock may induce localization to discrete nuclear bodies termed SAM68 nuclear bodies (SNBs), HAP bodies, or stress bodies. Numerous splicing factors including SRSF1/SFRS1/SF2, SRSF7/SFRS7, SAFB and KHDRBS1/SAM68 acc…	Nuclear
P05455	SSB	0|0|1	1	0.33	0|0|0	0	3.33	0.24	41.3408	SUBCELLULAR LOCATION: Nucleus {ECO:0000305}.	Nuclear	0.238
Q04837	SSBP1	5|8|5	18	6	0|0|0	1	60	0	23.6034	SUBCELLULAR LOCATION: Mitochondrion {ECO:0000269|PubMed:18063578, ECO:0000269|PubMed:31550237, ECO:0000269|PubMed:31550240}. Mitochondrion matrix, mitochondrion nucleoid {ECO:0000269|PubMed:18063578, ECO:0000269|PubMed:31550240}.	Other
Q9UNL2	SSR3	1|2|0	3	1	0|0|0	0.33	10	0.15	6.14525	SUBCELLULAR LOCATION: Endoplasmic reticulum membrane; Multi-pass membrane protein.	Other
P51571	SSR4	1|2|2	5	1.67	0|0|0	0.67	16.67	0.06	35.4749	SUBCELLULAR LOCATION: Endoplasmic reticulum membrane; Single-pass type I membrane protein.	Other
Q08945	SSRP1	2|4|6	12	4	0|0|0	1	40	0	24.4413	SUBCELLULAR LOCATION: Nucleus {ECO:0000269|PubMed:10421373, ECO:0000269|PubMed:22002106}. Nucleus, nucleolus {ECO:0000269|PubMed:22002106}. Chromosome {ECO:0000269|PubMed:10421373}. Note=Colocalizes with RNA polymerase II on chromatin. Recruited to actively transcribed loci. {ECO:0000250|UniProtKB:Q05344}.	Nuclear
P42224	STAT1	5|1|6	12	4	0|0|0	0.67	40	0	15.2235	SUBCELLULAR LOCATION: Cytoplasm {ECO:0000269|PubMed:15322115, ECO:0000269|PubMed:26479788, ECO:0000269|PubMed:27796300, ECO:0000269|PubMed:28753426}. Nucleus {ECO:0000269|PubMed:15322115, ECO:0000269|PubMed:26479788, ECO:0000269|PubMed:28753426}. Note=Translocated into the nucleus upon tyrosine phosphorylation and dimerization, in response to IFN-gamma and signaling by activated FGFR1, FGFR2, FGF…	Nuclear	0.26
P40763	STAT3	3|3|7	13	4.33	0|0|0	1	43.33	0	18.9944	SUBCELLULAR LOCATION: Cytoplasm {ECO:0000269|PubMed:15653507, ECO:0000269|PubMed:16285960, ECO:0000269|PubMed:28065600, ECO:0000269|PubMed:31899195}. Nucleus {ECO:0000269|PubMed:15653507, ECO:0000269|PubMed:16285960, ECO:0000269|PubMed:28065600, ECO:0000269|PubMed:31899195}. Note=Shuttles between the nucleus and the cytoplasm. Translocated into the nucleus upon tyrosine phosphorylation and dimeri…	Nuclear
O95793	STAU1	0|0|2	2	0.67	0|0|0	0.33	6.67	0.15	31.8436	SUBCELLULAR LOCATION: Cytoplasm {ECO:0000269|PubMed:19029303}. Rough endoplasmic reticulum {ECO:0000269|PubMed:19029303}. Note=Localizes exclusively with the rough reticulum endoplasmic (RER).	Other
Q9Y6E0	STK24	0|1|0	1	0.33	0|0|0	0	3.33	0.24	9.21788	SUBCELLULAR LOCATION: Cytoplasm. Nucleus. Membrane. Note=The truncated form (MST3/N) translocates to the nucleus. Colocalizes with STK38L in the membrane.	Nuclear
P27105	STOM	0|0|2	2	0.67	0|0|0	0.33	6.67	0.15	1.39665	SUBCELLULAR LOCATION: Cell membrane {ECO:0000269|PubMed:9243190}; Peripheral membrane protein {ECO:0000269|PubMed:9243190}; Cytoplasmic side {ECO:0000269|PubMed:9243190}. Cytoplasm, cytoskeleton {ECO:0000269|PubMed:9243190}. Cell membrane {ECO:0000269|PubMed:12130500}; Lipid-anchor {ECO:0000269|PubMed:12130500}; Cytoplasmic side {ECO:0000269|PubMed:12130500}. Membrane raft {ECO:0000269|PubMed:121…	Other
Q9UJZ1	STOML2	1|0|2	3	1	0|0|0	0.33	10	0.15	15.5028	SUBCELLULAR LOCATION: Cell membrane {ECO:0000269|PubMed:10713127, ECO:0000269|PubMed:18641330, ECO:0000269|PubMed:21746876, ECO:0000269|PubMed:22623988}; Peripheral membrane protein {ECO:0000269|PubMed:10713127}. Mitochondrion {ECO:0000269|PubMed:18641330, ECO:0000269|PubMed:19597348, ECO:0000269|PubMed:22623988}. Mitochondrion inner membrane {ECO:0000269|PubMed:17121834, ECO:0000269|PubMed:18339…	Other
Q8WXE9	STON2	0|0|1	1	0.33	0|0|0	0	3.33	0.24	0.837989	SUBCELLULAR LOCATION: Cytoplasm {ECO:0000269|PubMed:11381094}. Membrane {ECO:0000269|PubMed:11381094}. Synapse, synaptosome {ECO:0000250}. Note=Some fraction is membrane-associated.	Other
Q9Y3F4	STRAP	5|1|1	7	2.33	0|0|0	0.33	23.33	0.1	44.5531	SUBCELLULAR LOCATION: Cytoplasm. Nucleus. Note=Localized predominantly in the cytoplasm but also found in the nucleus.	Nuclear
P46977	STT3A	2|4|4	10	3.33	0|0|0	1	33.33	0	16.6201	SUBCELLULAR LOCATION: Endoplasmic reticulum {ECO:0000269|PubMed:12887896}. Endoplasmic reticulum membrane {ECO:0000250|UniProtKB:P46978}; Multi-pass membrane protein {ECO:0000250|UniProtKB:P46978}.	Other
Q8TCJ2	STT3B	0|2|3	5	1.67	0|0|0	0.67	16.67	0.04	1.67598	SUBCELLULAR LOCATION: Endoplasmic reticulum {ECO:0000269|PubMed:12887896}. Endoplasmic reticulum membrane; Multi-pass membrane protein {ECO:0000250|UniProtKB:P39007}.	Other
Q9UNE7	STUB1	2|3|4	9	3	0|0|0	1	30	0	17.4581	SUBCELLULAR LOCATION: Cytoplasm {ECO:0000269|PubMed:10330192, ECO:0000269|PubMed:17369820, ECO:0000269|PubMed:23973223}. Nucleus {ECO:0000269|PubMed:23973223}. Mitochondrion {ECO:0000250|UniProtKB:A6HD62}. Note=Translocates to the nucleus in response to inflammatory signals in regulatory T-cells (Treg). Localizes to mitochondria following oxygen and glucose deprivation-induced cellular stress (By…	Nuclear
P53999	SUB1	1|0|1	2	0.67	0|0|0	0	6.67	0.24	46.648	SUBCELLULAR LOCATION: Nucleus.	Nuclear
Q96I99	SUCLG2	1|1|0	2	0.67	0|0|0	0	6.67	0.24	5.30726	SUBCELLULAR LOCATION: Mitochondrion {ECO:0000255|HAMAP-Rule:MF_03221}.	Other
Q8IX01	SUGP2	0|2|1	3	1	0|0|0	0.33	10	0.15	18.9944	SUBCELLULAR LOCATION: Nucleus {ECO:0000305}.	Nuclear
Q9Y5B9	SUPT16H	3|2|4	9	3	0|0|0	1	30	0	24.4413	SUBCELLULAR LOCATION: Nucleus {ECO:0000269|PubMed:10421373}. Chromosome {ECO:0000269|PubMed:10421373}. Note=Colocalizes with RNA polymerase II on chromatin. Recruited to actively transcribed loci.	Nuclear
O15260	SURF4	1|0|3	4	1.33	0|0|0	0.33	13.33	0.11	22.067	SUBCELLULAR LOCATION: Endoplasmic reticulum membrane {ECO:0000269|PubMed:15308636, ECO:0000269|PubMed:18287528, ECO:0000269|PubMed:30251625, ECO:0000269|PubMed:33186557}; Multi-pass membrane protein {ECO:0000255}. Endoplasmic reticulum-Golgi intermediate compartment membrane {ECO:0000269|PubMed:18287528}; Multi-pass membrane protein {ECO:0000255}. Golgi apparatus membrane {ECO:0000269|PubMed:1828…	Other
Q9UH65	SWAP70	0|0|2	2	0.67	0|0|0	0.33	6.67	0.15	4.60894	SUBCELLULAR LOCATION: Cytoplasm {ECO:0000269|PubMed:10681448}. Cell membrane. Nucleus {ECO:0000269|PubMed:10681448}. Cell projection, lamellipodium {ECO:0000269|PubMed:12925760}. Cytoplasm, cytoskeleton {ECO:0000269|PubMed:12925760}. Note=In resting B-cells it is localized mainly in the cytoplasm and upon cell activation it is recruited to the plasma membrane and then translocates to the nucleus …	Nuclear
O60506	SYNCRIP	5|7|8	20	6.67	0|0|0	1	66.67	0	64.1061	SUBCELLULAR LOCATION: Cytoplasm {ECO:0000269|PubMed:11574476, ECO:0000269|PubMed:17289661, ECO:0000269|PubMed:19029303, ECO:0000269|PubMed:35538151}. Microsome {ECO:0000250|UniProtKB:Q7TMK9}. Endoplasmic reticulum {ECO:0000250}. Nucleus {ECO:0000250|UniProtKB:Q7TMK9}. Note=The tyrosine phosphorylated form bound to RNA is found in microsomes (By similarity). Localized in cytoplasmic mRNP granules …	Nuclear	0.164
Q92804	TAF15	7|6|10	23	7.67	0|0|0	1	76.67	0	53.4916	SUBCELLULAR LOCATION: Nucleus {ECO:0000269|PubMed:19124016}. Cytoplasm {ECO:0000269|PubMed:19124016}. Note=Shuttles from the nucleus to the cytoplasm.	Nuclear
P37802	TAGLN2	0|0|1	1	0.33	0|0|0	0	3.33	0.24	57.2626		Other	0.155
Q03518	TAP1	0|0|1	1	0.33	0|0|0	0	3.33	0.24	0.139665	SUBCELLULAR LOCATION: Endoplasmic reticulum membrane {ECO:0000269|PubMed:1589036, ECO:0000269|PubMed:22638925}; Multi-pass membrane protein {ECO:0000255}. Note=The transmembrane segments seem to form a pore in the membrane.	Other
Q03519	TAP2	1|0|0	1	0.33	0|0|0	0	3.33	0.24	0.139665	SUBCELLULAR LOCATION: Endoplasmic reticulum membrane {ECO:0000269|PubMed:1589036, ECO:0000269|PubMed:22638925}; Multi-pass membrane protein {ECO:0000255}. Note=The transmembrane segments seem to form a pore in the membrane.	Other
Q13148	TARDBP	2|2|2	6	2	0|0|0	1	20	0	45.2514	SUBCELLULAR LOCATION: Nucleus {ECO:0000269|PubMed:17023659, ECO:0000269|PubMed:17481916, ECO:0000269|PubMed:18957508, ECO:0000269|PubMed:19765185, ECO:0000269|PubMed:25678563, ECO:0000269|PubMed:28663553, ECO:0000269|PubMed:29438978}. Cytoplasm {ECO:0000269|PubMed:18957508, ECO:0000269|PubMed:23398327, ECO:0000269|PubMed:30464263}. Cytoplasm, Stress granule {ECO:0000269|PubMed:19765185, ECO:00002…	Nuclear
Q969Z0	TBRG4	0|0|1	1	0.33	0|0|0	0	3.33	0.24	3.07263	SUBCELLULAR LOCATION: Mitochondrion matrix {ECO:0000269|PubMed:20869947, ECO:0000269|PubMed:28335001}.	Other
P17987	TCP1	6|5|12	23	7.67	0|0|0	1	76.67	0	60.3352	SUBCELLULAR LOCATION: Cytoplasm, cytosol {ECO:0000269|PubMed:1630492}. Cytoplasm, cytoskeleton, microtubule organizing center, centrosome {ECO:0000269|PubMed:14654843, ECO:0000269|PubMed:20080638}.	Other
Q9NZ01	TECR	2|2|3	7	2.33	0|0|0	1	23.33	0	26.8156	SUBCELLULAR LOCATION: Endoplasmic reticulum membrane {ECO:0000269|PubMed:12482854, ECO:0000269|PubMed:24220030}; Multi-pass membrane protein {ECO:0000255}.	Other
Q9P273	TENM3	0|1|0	1	0.33	0|0|0	0	3.33	0.24	1.11732	SUBCELLULAR LOCATION: Cell membrane {ECO:0000250|UniProtKB:Q9WTS6}; Single-pass membrane protein {ECO:0000250|UniProtKB:Q9WTS6}. Cell projection, axon {ECO:0000250|UniProtKB:Q9WTS6}.	Other
Q9Y6I9	TEX264	0|1|0	1	0.33	0|0|0	0	3.33	0.24	2.23464	SUBCELLULAR LOCATION: Endoplasmic reticulum membrane {ECO:0000269|PubMed:31006537, ECO:0000269|PubMed:31006538}; Single-pass type III membrane protein {ECO:0000269|PubMed:31006537, ECO:0000269|PubMed:31006538}. Cytoplasmic vesicle, autophagosome {ECO:0000269|PubMed:31006537, ECO:0000269|PubMed:31006538}. Cytoplasm, cytosol {ECO:0000269|PubMed:32152270}. Nucleus {ECO:0000269|PubMed:32152270}. Chro…	Nuclear
P02786	TFRC	4|6|6	16	5.33	0|0|0	1	53.33	0	12.1508	SUBCELLULAR LOCATION: Cell membrane {ECO:0000269|PubMed:17081065}; Single-pass type II membrane protein {ECO:0000269|PubMed:17081065}. Melanosome {ECO:0000269|PubMed:17081065}. Note=Identified by mass spectrometry in melanosome fractions from stage I to stage IV. {ECO:0000269|PubMed:17081065}.; SUBCELLULAR LOCATION: [Transferrin receptor protein 1, serum form]: Secreted {ECO:0000269|PubMed:170810…	Other
O43294	TGFB1I1	7|13|10	30	10	0|0|0	1	100	0	1.25698	SUBCELLULAR LOCATION: Cell junction, focal adhesion. Nucleus matrix. Cytoplasm, cytoskeleton. Note=Associated with the actin cytoskeleton; colocalizes with stress fibers.	Nuclear
P07996	THBS1	3|0|6	9	3	0|0|0	0.67	30	0.01	1.95531	SUBCELLULAR LOCATION: Secreted {ECO:0000269|PubMed:101549, ECO:0000269|PubMed:14568985, ECO:0000269|PubMed:6777381}. Cell surface {ECO:0000269|PubMed:6777381}. Secreted, extracellular space, extracellular matrix {ECO:0000269|PubMed:18285447, ECO:0000269|PubMed:6341993}. Endoplasmic reticulum {ECO:0000250|UniProtKB:P35441}. Sarcoplasmic reticulum {ECO:0000250|UniProtKB:P35441}. Note=Secreted by th…	Other
Q8WUY1	THEM6	0|0|1	1	0.33	0|0|0	0	3.33	0.24	0.558659	SUBCELLULAR LOCATION: Secreted {ECO:0000305}.	Other
Q9Y2W1	THRAP3	6|5|6	17	5.67	0|0|0	1	56.67	0	53.352	SUBCELLULAR LOCATION: Nucleus {ECO:0000269|PubMed:20123736, ECO:0000269|PubMed:23525231}. Nucleus, nucleoplasm {ECO:0000269|PubMed:24100041}. Nucleus speckle {ECO:0000269|PubMed:24100041}.	Nuclear
Q3ZCQ8	TIMM50	0|0|1	1	0.33	0|0|0	0	3.33	0.24	49.4413	SUBCELLULAR LOCATION: Mitochondrion inner membrane {ECO:0000269|PubMed:15044455}; Single-pass membrane protein {ECO:0000269|PubMed:15044455}.; SUBCELLULAR LOCATION: [Isoform 2]: Nucleus speckle {ECO:0000269|PubMed:16008839}. Note=Nuclear and enriched in speckles with snRNPs. {ECO:0000269|PubMed:16008839}.	Nuclear
Q07157	TJP1	1|2|3	6	2	0|0|0	0.67	20	0.04	18.7151	SUBCELLULAR LOCATION: Cell membrane {ECO:0000269|PubMed:7798316}; Peripheral membrane protein {ECO:0000269|PubMed:7798316}; Cytoplasmic side {ECO:0000269|PubMed:7798316}. Cell junction, tight junction {ECO:0000269|PubMed:7798316}. Cell junction {ECO:0000269|PubMed:28169360}. Cell junction, gap junction. Cell projection, podosome {ECO:0000269|PubMed:20930113}. Note=Moves from the cytoplasm to the …	Other	0.203
Q3LXA3	TKFC	0|0|1	1	0.33	0|0|0	0	3.33	0.24	0.139665		Other
P29401	TKT	6|5|8	19	6.33	0|0|0	1	63.33	0	23.4637		Other
Q9Y490	TLN1	16|18|28	62	20.67	0|0|0	1	206.67	0	30.3073	SUBCELLULAR LOCATION: Cell projection, ruffle membrane {ECO:0000250}; Peripheral membrane protein {ECO:0000250}; Cytoplasmic side {ECO:0000250}. Cytoplasm, cytoskeleton {ECO:0000250}. Cell surface {ECO:0000250|UniProtKB:P26039}. Cell junction, focal adhesion {ECO:0000250|UniProtKB:P26039}. Note=Colocalizes with LAYN at the membrane ruffles. Localized preferentially in focal adhesions than fibrill…	Other
Q99805	TM9SF2	0|1|1	2	0.67	0|0|0	0	6.67	0.24	0.139665	SUBCELLULAR LOCATION: Endosome membrane {ECO:0000305|PubMed:9729438}; Multi-pass membrane protein {ECO:0000255}. Golgi outpost {ECO:0000250|UniProtKB:Q66HG5}. Cytoplasm, cytoskeleton, microtubule organizing center {ECO:0000250|UniProtKB:Q66HG5}. Note=Localizes to the postsynaptic Golgi apparatus region, also named Golgi outpost, which shapes dendrite morphology by functioning as sites of acentros…	Other
P49755	TMED10	2|2|2	6	2	0|0|0	1	20	0	9.21788	SUBCELLULAR LOCATION: Endoplasmic reticulum membrane {ECO:0000269|PubMed:10852829, ECO:0000269|PubMed:12237308, ECO:0000269|PubMed:9472029}; Single-pass type I membrane protein {ECO:0000255}. Endoplasmic reticulum-Golgi intermediate compartment membrane {ECO:0000269|PubMed:12237308, ECO:0000269|PubMed:32272059, ECO:0000269|PubMed:9382861}; Single-pass type I membrane protein {ECO:0000255}. Golgi …	Other
Q15363	TMED2	2|1|2	5	1.67	0|0|0	0.67	16.67	0.06	5.86592	SUBCELLULAR LOCATION: Cytoplasmic vesicle membrane {ECO:0000305}; Single-pass type I membrane protein {ECO:0000255}. Cytoplasmic vesicle, COPI-coated vesicle membrane {ECO:0000269|PubMed:9472029}; Single-pass type I membrane protein {ECO:0000255}. Golgi apparatus, cis-Golgi network membrane {ECO:0000269|PubMed:10852829, ECO:0000269|PubMed:12237308}; Single-pass type I membrane protein {ECO:000025…	Other
Q9BVK6	TMED9	2|1|0	3	1	0|0|0	0.33	10	0.15	3.21229	SUBCELLULAR LOCATION: Endoplasmic reticulum membrane; Single-pass type I membrane protein. Golgi apparatus, cis-Golgi network membrane; Single-pass type I membrane protein. Endoplasmic reticulum-Golgi intermediate compartment membrane; Single-pass type I membrane protein. Golgi apparatus, trans-Golgi network membrane {ECO:0000250}; Single-pass type I membrane protein {ECO:0000250}. Note=Cycles be…	Other
Q8NE00	TMEM104	1|0|0	1	0.33	0|0|0	0	3.33	0.24		SUBCELLULAR LOCATION: Membrane {ECO:0000305}; Multi-pass membrane protein {ECO:0000305}.	Other
Q9BVC6	TMEM109	0|3|1	4	1.33	0|0|0	0.33	13.33	0.11	9.07821	SUBCELLULAR LOCATION: Nucleus outer membrane {ECO:0000250|UniProtKB:O77751}; Multi-pass membrane protein {ECO:0000250|UniProtKB:O77751}. Endoplasmic reticulum membrane {ECO:0000250|UniProtKB:O77751}; Multi-pass membrane protein {ECO:0000250|UniProtKB:O77751}. Sarcoplasmic reticulum membrane {ECO:0000250|UniProtKB:O77751}; Multi-pass membrane protein {ECO:0000250|UniProtKB:O77751}.	Nuclear
Q9HC07	TMEM165	2|0|1	3	1	0|0|0	0.33	10	0.15	4.60894	SUBCELLULAR LOCATION: Golgi apparatus membrane {ECO:0000250|UniProtKB:P52875}; Multi-pass membrane protein {ECO:0000255}.	Other
Q6UW68	TMEM205	0|0|1	1	0.33	0|0|0	0	3.33	0.24	0.139665	SUBCELLULAR LOCATION: Membrane {ECO:0000269|PubMed:20589834}; Multi-pass membrane protein {ECO:0000269|PubMed:20589834}. Note=Located on cell surface microvilli. In cancer cells, transition in subcellular location from cell surface to intracellular regions correlates the progression of cisplatin resistance.	Other
Q8WUH6	TMEM263	1|0|2	3	1	0|0|0	0.33	10	0.15	4.05028	SUBCELLULAR LOCATION: Membrane {ECO:0000305}; Multi-pass membrane protein {ECO:0000255}.	Other
P57088	TMEM33	1|0|0	1	0.33	0|0|0	0	3.33	0.24	20.1117	SUBCELLULAR LOCATION: Endoplasmic reticulum membrane {ECO:0000269|PubMed:25612671, ECO:0000269|PubMed:26268696}; Multi-pass membrane protein {ECO:0000255}. Melanosome {ECO:0000269|PubMed:17081065}. Nucleus envelope {ECO:0000269|PubMed:25612671}. Note=Identified by mass spectrometry in melanosome fractions from stage I to stage IV. Co-localizes with RTN4 at the ER sheets. {ECO:0000269|PubMed:17081…	Nuclear
Q9BTV4	TMEM43	0|0|3	3	1	0|0|0	0.33	10	0.11	0.977654	SUBCELLULAR LOCATION: Endoplasmic reticulum membrane {ECO:0000269|PubMed:32614325}. Nucleus inner membrane; Multi-pass membrane protein. Cell membrane {ECO:0000269|PubMed:34050020}. Note=Retained in the inner nuclear membrane through interaction with EMD and A- and B-lamins. The N- and C-termini are oriented towards the nucleoplasm. The majority of the hydrophilic domain resides in the endoplasmi…	Nuclear
Q5BJF2	TMEM97	1|0|1	2	0.67	0|0|0	0	6.67	0.24	5.02793	SUBCELLULAR LOCATION: Rough endoplasmic reticulum membrane {ECO:0000269|PubMed:19583955, ECO:0000269|PubMed:34233061, ECO:0000305|PubMed:27378690}; Multi-pass membrane protein {ECO:0000255}. Nucleus membrane {ECO:0000269|PubMed:19583955}; Multi-pass membrane protein {ECO:0000255}. Note=Localized at cell membrane and in lysosomes in sterol-depleted cells when expression of endogenous TMEM97 is sti…	Nuclear
P28289	TMOD1	3|0|0	3	1	0|0|0	0.33	10	0.11	4.32961	SUBCELLULAR LOCATION: Cytoplasm, cytoskeleton {ECO:0000269|PubMed:25250574}. Note=In myofibrils with sarcomeric structure, localizes to the pointed end of actin thin filaments (PubMed:25250574, PubMed:38168645). {ECO:0000269|PubMed:25250574, ECO:0000269|PubMed:38168645}.	Other
Q9NZR1	TMOD2	1|1|0	2	0.67	0|0|0	0	6.67	0.24	7.12291	SUBCELLULAR LOCATION: Cytoplasm, cytoskeleton {ECO:0000250}.	Other
Q9NYL9	TMOD3	12|14|11	37	12.33	0|0|0	1	123.33	0	23.6034	SUBCELLULAR LOCATION: Cytoplasm, cytoskeleton {ECO:0000250}.	Other
P42167	TMPO	7|6|7	20	6.67	0|0|0	1	66.67	0	53.9106	SUBCELLULAR LOCATION: Nucleus. Chromosome. Note=Expressed diffusely throughout the nucleus.	Nuclear
Q9H3N1	TMX1	2|1|0	3	1	0|0|0	0.33	10	0.15	7.40223	SUBCELLULAR LOCATION: Endoplasmic reticulum membrane {ECO:0000269|PubMed:11152479, ECO:0000269|PubMed:22045338, ECO:0000269|PubMed:27502484, ECO:0000269|PubMed:31304984, ECO:0000269|PubMed:37648867}; Single-pass type I membrane protein {ECO:0000255}. Mitochondrion membrane {ECO:0000269|PubMed:22045338, ECO:0000269|PubMed:27502484, ECO:0000269|PubMed:31304984}; Single-pass type I membrane protein …	Other
Q92973	TNPO1	3|2|4	9	3	0|0|0	1	30	0	18.1564	SUBCELLULAR LOCATION: Cytoplasm. Nucleus.	Nuclear
O14787	TNPO2	1|1|1	3	1	0|0|0	0	10	0.24	9.77654	SUBCELLULAR LOCATION: Cytoplasm {ECO:0000250}. Nucleus {ECO:0000250}.	Nuclear
Q9Y5L0	TNPO3	0|0|1	1	0.33	0|0|0	0	3.33	0.24	10.3352	SUBCELLULAR LOCATION: Nucleus envelope {ECO:0000269|PubMed:31192305, ECO:0000305|PubMed:10713112, ECO:0000305|PubMed:23543484}. Cytoplasm {ECO:0000269|PubMed:10713112}. Note=Localizes to the nuclear envelope and annulate lamellae, which consists in stacks of endoplasmic reticulum membranes containing a high density of nuclear pores. {ECO:0000269|PubMed:31192305}.	Nuclear
Q68CZ2	TNS3	1|0|2	3	1	0|0|0	0.33	10	0.15	2.7933	SUBCELLULAR LOCATION: Cell junction, focal adhesion {ECO:0000269|PubMed:15140944, ECO:0000269|PubMed:17643115, ECO:0000269|PubMed:20069572, ECO:0000269|PubMed:35687021}. Cell projection, podosome {ECO:0000250|UniProtKB:Q5SSZ5}. Note=Localizes to both focal and fibrillar adhesions but is mostly found in fibrillar adhesions. {ECO:0000269|PubMed:20069572}.	Other
O96008	TOMM40	1|1|1	3	1	0|0|0	0	10	0.24	12.7095	SUBCELLULAR LOCATION: Mitochondrion outer membrane {ECO:0000269|PubMed:15644312, ECO:0000269|PubMed:31206022}; Multi-pass membrane protein {ECO:0000255}. Note=Associates with the mitochondria-associated ER membrane via interaction with BCAP31. {ECO:0000269|PubMed:31206022}.	Other
P11387	TOP1	0|1|0	1	0.33	0|0|0	0	3.33	0.24	39.8045	SUBCELLULAR LOCATION: Nucleus, nucleolus {ECO:0000269|PubMed:12149243}. Nucleus, nucleoplasm {ECO:0000269|PubMed:12149243}. Note=Diffuse nuclear localization with some enrichment in nucleoli. On CPT treatment, cleared from nucleoli into nucleoplasm. Sumoylated forms found in both nucleoplasm and nucleoli.	Nuclear
P11388	TOP2A	5|4|6	15	5	0|0|0	1	50	0	25	SUBCELLULAR LOCATION: Cytoplasm {ECO:0000269|PubMed:9155056}. Nucleus, nucleoplasm {ECO:0000269|PubMed:8299728}. Nucleus {ECO:0000269|PubMed:17567603, ECO:0000269|PubMed:22013166, ECO:0000269|PubMed:8299728, ECO:0000269|PubMed:9155056}. Nucleus, nucleolus {ECO:0000269|PubMed:9155056}.	Nuclear	0.164
Q5JTV8	TOR1AIP1	0|0|1	1	0.33	0|0|0	0	3.33	0.24	9.63687	SUBCELLULAR LOCATION: Nucleus inner membrane {ECO:0000269|PubMed:12061773, ECO:0000269|PubMed:24275647}; Single-pass membrane protein {ECO:0000269|PubMed:12061773, ECO:0000269|PubMed:24275647}.; SUBCELLULAR LOCATION: [Isoform 4]: Nucleus envelope {ECO:0000269|PubMed:25461922}. Nucleus {ECO:0000269|PubMed:25461922}. Note=Found mainly in the nuclear envelope and also inside the nucleus. {ECO:000026…	Nuclear
P60174	TPI1	2|0|0	2	0.67	0|1|0	0.33	2	0.24	24.7207	SUBCELLULAR LOCATION: Cytoplasm {ECO:0000255|PROSITE-ProRule:PRU10127}.	Other
P09493	TPM1	16|14|13	43	14.33	0|1|0	1	43	0	39.5251	SUBCELLULAR LOCATION: Cytoplasm, cytoskeleton {ECO:0000250|UniProtKB:P04692}. Note=Associates with F-actin stress fibers. {ECO:0000250|UniProtKB:P04692}.	Other	0.705
P06753	TPM3	2|2|3	7	2.33	0|0|0	1	23.33	0	49.4413	SUBCELLULAR LOCATION: Cytoplasm, cytoskeleton {ECO:0000305}.	Other	0.166
P67936	TPM4	7|5|6	18	6	0|0|0	1	60	0	43.4358	SUBCELLULAR LOCATION: Cytoplasm, cytoskeleton {ECO:0000250|UniProtKB:P09495}. Note=Associates with F-actin stress fibers. {ECO:0000250|UniProtKB:P09495}.	Other
P12270	TPR	1|1|3	5	1.67	0|0|0	0.33	16.67	0.11	35.7542	SUBCELLULAR LOCATION: Nucleus {ECO:0000269|PubMed:12802065}. Nucleus membrane {ECO:0000269|PubMed:11514627, ECO:0000269|PubMed:11952838, ECO:0000269|PubMed:18794356, ECO:0000269|PubMed:9024684, ECO:0000269|PubMed:9828100, ECO:0000269|PubMed:9864356}; Peripheral membrane protein {ECO:0000269|PubMed:11514627, ECO:0000269|PubMed:9024684, ECO:0000269|PubMed:9828100, ECO:0000269|PubMed:9864356}; Nucle…	Nuclear
Q13595	TRA2A	3|1|1	5	1.67	0|0|0	0.33	16.67	0.11	16.2011	SUBCELLULAR LOCATION: Nucleus {ECO:0000269|PubMed:9546399}.	Nuclear
P62995	TRA2B	3|3|4	10	3.33	0|0|0	1	33.33	0	22.7654	SUBCELLULAR LOCATION: Nucleus {ECO:0000269|PubMed:9212162, ECO:0000269|PubMed:9546399}.	Nuclear	0.309
Q12931	TRAP1	1|3|8	12	4	0|0|0	0.67	40	0.01	66.7598	SUBCELLULAR LOCATION: Mitochondrion {ECO:0000269|PubMed:23564345}. Mitochondrion inner membrane {ECO:0000269|PubMed:23564345}. Mitochondrion matrix {ECO:0000269|PubMed:23564345}.	Other
P19474	TRIM21	17|18|14	49	16.33	0|0|0	1	163.33	0	34.6369	SUBCELLULAR LOCATION: Cytoplasm {ECO:0000269|PubMed:17156811, ECO:0000269|PubMed:26347139, ECO:0000269|PubMed:36426955}. Cytoplasmic vesicle, autophagosome {ECO:0000269|PubMed:26347139}. Nucleus {ECO:0000269|PubMed:17156811}. Cytoplasm, P-body {ECO:0000269|PubMed:18361920}. Cytoplasm, Stress granule {ECO:0000269|PubMed:17156811}. Note=Enters the nucleus upon exposure to nitric oxide (PubMed:18361…	Nuclear
Q14258	TRIM25	1|1|3	5	1.67	0|0|0	0.33	16.67	0.11	18.9944	SUBCELLULAR LOCATION: Cytoplasm {ECO:0000269|PubMed:17392790}. Cytoplasm, Stress granule {ECO:0000269|PubMed:23950712}. Nucleus {ECO:0000250|UniProtKB:Q61510}.	Nuclear
Q13263	TRIM28	2|7|5	14	4.67	0|0|0	1	46.67	0	65.0838	SUBCELLULAR LOCATION: Nucleus {ECO:0000269|PubMed:10330177, ECO:0000269|PubMed:17178852, ECO:0000269|PubMed:20858735, ECO:0000269|PubMed:23665872, ECO:0000269|PubMed:24741090, ECO:0000269|PubMed:25593309, ECO:0000269|PubMed:9016654}. Note=Associated with centromeric heterochromatin during cell differentiation through CBX1 (By similarity). Localizes to sites of DNA damage (PubMed:25593309). {ECO:0…	Nuclear
Q96LD4	TRIM47	0|1|1	2	0.67	0|0|0	0	6.67	0.24	0.418994	SUBCELLULAR LOCATION: Cytoplasm {ECO:0000269|PubMed:11511098}. Nucleus {ECO:0000269|PubMed:11511098}.	Nuclear
Q9BRZ2	TRIM56	1|0|1	2	0.67	0|0|0	0	6.67	0.24	3.63128	SUBCELLULAR LOCATION: Cytoplasm {ECO:0000269|PubMed:21289118}.	Other
Q15654	TRIP6	3|3|3	9	3	0|0|0	1	30	0	11.8715	SUBCELLULAR LOCATION: Cytoplasm, cytoskeleton {ECO:0000269|PubMed:16624523}. Cell junction, focal adhesion {ECO:0000269|PubMed:16624523}. Nucleus {ECO:0000269|PubMed:10826496, ECO:0000269|PubMed:16624523}. Cytoplasm {ECO:0000269|PubMed:16624523}. Note=Shuttles between nucleus and cytoplasm (PubMed:16624523). Colocalizes with actin (PubMed:10826496). {ECO:0000269|PubMed:10826496, ECO:0000269|PubMe…	Nuclear
Q7L0Y3	TRMT10C	0|0|1	1	0.33	0|0|0	0	3.33	0.24	10.6145	SUBCELLULAR LOCATION: Mitochondrion matrix, mitochondrion nucleoid {ECO:0000269|PubMed:18984158, ECO:0000269|PubMed:23473034, ECO:0000269|PubMed:24703694}.	Other
Q96Q11	TRNT1	0|0|1	1	0.33	0|0|0	0	3.33	0.24	0.139665	SUBCELLULAR LOCATION: Mitochondrion {ECO:0000269|PubMed:11256614, ECO:0000269|PubMed:27317422, ECO:0000305|PubMed:11504732}. Cytoplasm {ECO:0000269|PubMed:27317422, ECO:0000305|PubMed:11504732}. Nucleus {ECO:0000269|PubMed:27317422}.	Nuclear
P30536	TSPO	1|0|1	2	0.67	0|0|0	0	6.67	0.24	0.558659	SUBCELLULAR LOCATION: Mitochondrion membrane {ECO:0000269|PubMed:1847678}; Multi-pass membrane protein {ECO:0000269|PubMed:1847678}.	Other
Q2NL82	TSR1	0|0|1	1	0.33	0|0|0	0	3.33	0.24	20.6704	SUBCELLULAR LOCATION: Nucleus, nucleolus {ECO:0000250}.	Nuclear
Q14166	TTLL12	0|0|2	2	0.67	0|0|0	0.33	6.67	0.15	6.14525	SUBCELLULAR LOCATION: Cytoplasm {ECO:0000269|PubMed:20162578, ECO:0000269|PubMed:28011935}. Midbody {ECO:0000305|PubMed:20162578}. Cytoplasm, cytoskeleton, microtubule organizing center, centrosome {ECO:0000305|PubMed:20162578}. Cytoplasm, cytoskeleton, spindle {ECO:0000305|PubMed:20162578}. Nucleus {ECO:0000269|PubMed:23251473}. Note=Predominantly localizes in the cytoplasm (PubMed:28011935). Pa…	Nuclear
P68363	TUBA1B	19|19|31	69	23	1|0|1	1	34.5	0	96.9274	SUBCELLULAR LOCATION: Cytoplasm, cytoskeleton {ECO:0000269|PubMed:34996871, ECO:0000269|PubMed:35482892}.	Other
Q9BQE3	TUBA1C	1|0|0	1	0.33	0|0|0	0	3.33	0.24	96.9274	SUBCELLULAR LOCATION: Cytoplasm, cytoskeleton.	Other
A6NHL2	TUBAL3	0|2|1	3	1	0|0|0	0.33	10	0.15	69.9721	SUBCELLULAR LOCATION: Cytoplasm, cytoskeleton {ECO:0000250}.	Other
P07437	TUBB	19|30|22	71	23.67	0|1|0	1	71	0	95.6704	SUBCELLULAR LOCATION: Cytoplasm, cytoskeleton {ECO:0000269|PubMed:26637975}.	Other
Q13885	TUBB2A	5|4|7	16	5.33	0|0|0	1	53.33	0	94.2737	SUBCELLULAR LOCATION: Cytoplasm, cytoskeleton {ECO:0000250}.	Other
Q13509	TUBB3	5|6|7	18	6	0|0|0	1	60	0	92.8771	SUBCELLULAR LOCATION: Cytoplasm, cytoskeleton {ECO:0000269|PubMed:34996871, ECO:0000269|PubMed:35482892}. Cell projection, growth cone {ECO:0000250|UniProtKB:Q9ERD7}. Cell projection, lamellipodium {ECO:0000250|UniProtKB:Q9ERD7}. Cell projection, filopodium {ECO:0000250|UniProtKB:Q9ERD7}.	Other
P68371	TUBB4B	4|3|7	14	4.67	0|0|0	1	46.67	0	94.6927	SUBCELLULAR LOCATION: Cytoplasm, cytoskeleton.	Other
Q9BUF5	TUBB6	2|2|3	7	2.33	0|0|0	1	23.33	0	86.1732	SUBCELLULAR LOCATION: Cytoplasm, cytoskeleton {ECO:0000250}.	Other
P23258	TUBG1	1|1|3	5	1.67	0|0|0	0.33	16.67	0.11	19.6927	SUBCELLULAR LOCATION: Cytoplasm, cytoskeleton, microtubule organizing center, centrosome {ECO:0000269|PubMed:14654843, ECO:0000269|PubMed:24107630, ECO:0000269|PubMed:9566967, ECO:0000269|PubMed:9566969}. Cytoplasm, cytoskeleton, spindle {ECO:0000269|PubMed:30723163}. Note=Localizes to mitotic spindle microtubules. {ECO:0000269|PubMed:30723163}.	Other
P49411	TUFM	12|12|13	37	12.33	0|0|0	1	123.33	0	56.9832	SUBCELLULAR LOCATION: Mitochondrion {ECO:0000269|PubMed:22749352}.	Other
Q12792	TWF1	5|2|3	10	3.33	0|0|0	1	33.33	0	18.4358	SUBCELLULAR LOCATION: Cytoplasm. Cytoplasm, cytoskeleton {ECO:0000250}. Note=Diffuse cytoplasmic localization with perinuclear and G-actin-rich cortical actin structures sublocalization. Also found at membrane ruffles and cell-cell contacts (By similarity). {ECO:0000250}.	Other
Q6IBS0	TWF2	0|1|1	2	0.67	0|0|0	0	6.67	0.24	4.88827	SUBCELLULAR LOCATION: Cytoplasm, cytoskeleton {ECO:0000269|PubMed:10406962}. Cytoplasm, perinuclear region {ECO:0000269|PubMed:10406962}. Cell projection, stereocilium {ECO:0000250}. Note=Perinuclear and G-actin-rich cortical actin structure sublocalization.	Other
P10599	TXN	2|2|0	4	1.33	0|0|0	0.67	13.33	0.06	60.3352	SUBCELLULAR LOCATION: Nucleus {ECO:0000269|PubMed:11118054, ECO:0000269|PubMed:9108029}. Cytoplasm {ECO:0000269|PubMed:11118054, ECO:0000269|PubMed:9108029}. Secreted {ECO:0000269|PubMed:1332947}. Note=Translocates from the cytoplasm into the nucleus after phorbol 12-myristate 13-acetate induction (PMA) (PubMed:9108029). Predominantly in the cytoplasm in non irradiated cells (PubMed:11118054). Ra…	Nuclear
P04818	TYMS	2|0|2	4	1.33	0|0|0	0.67	13.33	0.06	3.21229	SUBCELLULAR LOCATION: Nucleus {ECO:0000269|PubMed:21876188}. Cytoplasm {ECO:0000269|PubMed:21876188}. Mitochondrion {ECO:0000269|PubMed:21876188}. Mitochondrion matrix {ECO:0000269|PubMed:21876188}. Mitochondrion inner membrane {ECO:0000269|PubMed:21876188}.	Nuclear	0.169
Q01081	U2AF1	1|0|2	3	1	0|0|0	0.33	10	0.15	49.0223	SUBCELLULAR LOCATION: Nucleus {ECO:0000269|PubMed:15096518}. Nucleus speckle {ECO:0000269|PubMed:15096518, ECO:0000269|PubMed:25311244}.	Nuclear
P26368	U2AF2	2|1|1	4	1.33	0|0|0	0.33	13.33	0.15	32.2626	SUBCELLULAR LOCATION: Nucleus.	Nuclear
O15042	U2SURP	0|0|1	1	0.33	0|0|0	0	3.33	0.24	36.5922	SUBCELLULAR LOCATION: Nucleus {ECO:0000269|PubMed:20858735}.	Nuclear
Q3KQV9	UAP1L1	0|0|1	1	0.33	0|0|0	0	3.33	0.24	0.977654		Other
Q9UBT2	UBA2	1|0|4	5	1.67	0|0|0	0.33	16.67	0.1	19.1341	SUBCELLULAR LOCATION: Cytoplasm. Nucleus. Note=Shuttles between the cytoplasm and the nucleus, sumoylation is required either for nuclear translocation or nuclear retention.	Nuclear
P0CG47	UBB	4|6|4	14	4.67	0|1|0	1	14	0	63.8268	SUBCELLULAR LOCATION: [Ubiquitin]: Cytoplasm {ECO:0000250}. Nucleus {ECO:0000250}. Mitochondrion outer membrane {ECO:0000269|PubMed:24751536}; Peripheral membrane protein {ECO:0000305|PubMed:24751536}.	Nuclear
P63279	UBE2I	0|0|1	1	0.33	0|0|0	0	3.33	0.24	10.0559	SUBCELLULAR LOCATION: Nucleus {ECO:0000269|PubMed:16631117, ECO:0000269|PubMed:19744555, ECO:0000269|PubMed:22214662, ECO:0000269|PubMed:27068747}. Cytoplasm {ECO:0000269|PubMed:22214662}. Cytoplasm, perinuclear region {ECO:0000269|PubMed:12573574}. Note=Mainly nuclear (By similarity). In spermatocytes, localizes in synaptonemal complexes (PubMed:8610150). Recruited by BCL11A into the nuclear bod…	Nuclear
P61088	UBE2N	0|1|0	1	0.33	0|0|0	0	3.33	0.24	15.9218	SUBCELLULAR LOCATION: Nucleus {ECO:0000269|PubMed:19340006}. Cytoplasm {ECO:0000269|PubMed:19340006}.	Nuclear
Q14139	UBE4A	1|0|0	1	0.33	0|0|0	0	3.33	0.24	1.11732	SUBCELLULAR LOCATION: Cytoplasm {ECO:0000250|UniProtKB:E9Q735}.	Other
Q8WVY7	UBLCP1	1|0|0	1	0.33	0|0|0	0	3.33	0.24	0.27933	SUBCELLULAR LOCATION: Nucleus {ECO:0000269|PubMed:15883030, ECO:0000269|PubMed:21949367, ECO:0000269|PubMed:28539385}. Note=Colocalizes with nuclear proteasomes.	Nuclear
Q5T4S7	UBR4	2|1|1	4	1.33	0|0|0	0.33	13.33	0.15	14.8045	SUBCELLULAR LOCATION: Cytoplasm {ECO:0000269|PubMed:16214886, ECO:0000269|PubMed:29033132, ECO:0000269|PubMed:38297121}. Cytoplasm, cytoskeleton {ECO:0000269|PubMed:16214886}. Nucleus {ECO:0000250|UniProtKB:A2AN08}. Note=Localizes to endosomes via its association with calcium-bound calmodulin (By similarity). Concentrates at the leading edge of membrane structures involved in actin motility (PubM…	Nuclear
O60701	UGDH	0|0|1	1	0.33	0|0|0	0	3.33	0.24	2.65363		Other
Q16851	UGP2	0|1|3	4	1.33	0|0|0	0.33	13.33	0.11	1.95531	SUBCELLULAR LOCATION: Cytoplasm {ECO:0000269|PubMed:31820119, ECO:0000269|PubMed:8354390}.	Other
Q96T88	UHRF1	1|1|0	2	0.67	0|0|0	0	6.67	0.24	12.4302	SUBCELLULAR LOCATION: Nucleus {ECO:0000255|PROSITE-ProRule:PRU00358, ECO:0000269|PubMed:10646863, ECO:0000269|PubMed:17673620, ECO:0000269|PubMed:17967883, ECO:0000269|PubMed:19056828, ECO:0000269|PubMed:21777816, ECO:0000269|PubMed:30335751}. Note=Associated, through the YDG domain (also called SRA domain), with replicating DNA from early to late S phase, including at replicating pericentric het…	Nuclear
Q9H3U1	UNC45A	0|0|1	1	0.33	0|0|0	0	3.33	0.24	18.9944	SUBCELLULAR LOCATION: Cytoplasm {ECO:0000269|PubMed:16478993}. Cytoplasm, perinuclear region {ECO:0000269|PubMed:16478993}. Nucleus {ECO:0000269|PubMed:16478993}. Note=Predominant in the perinuclear region. Little protein in the nucleus.	Nuclear
Q92900	UPF1	2|3|4	9	3	0|0|0	1	30	0	16.3408	SUBCELLULAR LOCATION: Cytoplasm {ECO:0000269|PubMed:11163187}. Cytoplasm, P-body. Nucleus {ECO:0000269|PubMed:11163187, ECO:0000269|PubMed:18362360}. Cytoplasm, perinuclear region {ECO:0000250|UniProtKB:Q9EPU0}. Note=Hyperphosphorylated form is targeted to the P-body, while unphosphorylated protein is distributed throughout the cytoplasm. Localized in the chromatoid bodies of round spermatids (By…	Nuclear
Q9UDW1	UQCR10	0|2|3	5	1.67	0|0|0	0.67	16.67	0.04	1.11732	SUBCELLULAR LOCATION: Mitochondrion inner membrane {ECO:0000250|UniProtKB:P22289}; Single-pass membrane protein {ECO:0000250|UniProtKB:P22289}.	Other
P31930	UQCRC1	1|1|4	6	2	0|0|0	0.33	20	0.1	21.9274	SUBCELLULAR LOCATION: Mitochondrion inner membrane {ECO:0000250|UniProtKB:P07256}; Peripheral membrane protein {ECO:0000250|UniProtKB:P07256}; Matrix side {ECO:0000250|UniProtKB:P07256}.	Other
P22695	UQCRC2	6|8|8	22	7.33	0|0|0	1	73.33	0	26.5363	SUBCELLULAR LOCATION: Mitochondrion inner membrane {ECO:0000250|UniProtKB:P07257}; Peripheral membrane protein {ECO:0000250|UniProtKB:P07257}; Matrix side {ECO:0000250|UniProtKB:P07257}.	Other
P0C7P4	UQCRFS1P1	1|0|1	2	0.67	0|0|0	0	6.67	0.24	8.79888	SUBCELLULAR LOCATION: Membrane {ECO:0000255}; Single-pass membrane protein {ECO:0000255}.	Other
O14949	UQCRQ	1|1|1	3	1	0|0|0	0	10	0.24	0.698324	SUBCELLULAR LOCATION: Mitochondrion inner membrane {ECO:0000250|UniProtKB:P08525}; Single-pass membrane protein {ECO:0000250|UniProtKB:P08525}.	Other
O60763	USO1	4|4|11	19	6.33	0|0|0	1	63.33	0	21.648	SUBCELLULAR LOCATION: Cytoplasm, cytosol {ECO:0000269|PubMed:19454686, ECO:0000269|PubMed:9478999}. Golgi apparatus membrane {ECO:0000269|PubMed:19454686, ECO:0000269|PubMed:9478999}; Peripheral membrane protein {ECO:0000269|PubMed:19454686, ECO:0000269|PubMed:9478999}. Note=Recycles between the cytosol and the Golgi apparatus during interphase. During interphase, the phosphorylated form is found…	Other
Q14694	USP10	0|1|0	1	0.33	0|0|0	0	3.33	0.24	15.9218	SUBCELLULAR LOCATION: Cytoplasm {ECO:0000269|PubMed:20096447, ECO:0000269|PubMed:37582970}. Nucleus {ECO:0000269|PubMed:20096447, ECO:0000269|PubMed:24845384}. Early endosome {ECO:0000269|PubMed:19398555}. Note=Cytoplasmic in normal conditions (PubMed:20096447). After DNA damage, translocates to the nucleus following phosphorylation by ATM (PubMed:20096447). {ECO:0000269|PubMed:20096447}.	Nuclear
P54578	USP14	0|0|1	1	0.33	0|0|0	0	3.33	0.24	20.1117	SUBCELLULAR LOCATION: Cytoplasm {ECO:0000269|PubMed:19106094}. Cell membrane {ECO:0000269|PubMed:19106094}; Peripheral membrane protein {ECO:0000269|PubMed:19106094}.	Other
O94966	USP19	1|1|1	3	1	0|0|0	0	10	0.24	2.51397	SUBCELLULAR LOCATION: Endoplasmic reticulum membrane {ECO:0000269|PubMed:19465887}; Single-pass membrane protein {ECO:0000269|PubMed:19465887}.	Other
Q96K76	USP47	1|0|0	1	0.33	0|0|0	0	3.33	0.24	1.81564	SUBCELLULAR LOCATION: Cytoplasm {ECO:0000269|PubMed:21362556}.	Other
Q93009	USP7	1|0|0	1	0.33	0|0|0	0	3.33	0.24	28.0726	SUBCELLULAR LOCATION: Nucleus {ECO:0000269|PubMed:21258371, ECO:0000269|PubMed:23973222, ECO:0000269|PubMed:25283148, ECO:0000269|PubMed:26678539}. Cytoplasm {ECO:0000269|PubMed:25283148}. Nucleus, PML body {ECO:0000269|PubMed:9034339}. Chromosome {ECO:0000269|PubMed:20601937}. Note=Present in a minority of ND10 nuclear bodies. Association with ICP0/VMW110 at early times of infection leads to an …	Nuclear
Q93008	USP9X	3|2|4	9	3	0|0|0	1	30	0	24.7207	SUBCELLULAR LOCATION: Cytoplasm, cytosol {ECO:0000269|PubMed:19135894, ECO:0000269|PubMed:26833328}. Cell projection, growth cone {ECO:0000269|PubMed:24607389}. Cytoplasm, cytoskeleton, cilium axoneme {ECO:0000269|PubMed:26833328}.	Other
P63027	VAMP2	1|0|0	1	0.33	0|0|0	0	3.33	0.24	10.3352	SUBCELLULAR LOCATION: Cytoplasmic vesicle, secretory vesicle, synaptic vesicle membrane {ECO:0000269|PubMed:17313651}; Single-pass type IV membrane protein {ECO:0000255}. Cell membrane {ECO:0000250|UniProtKB:P63045}. Note=Colocalizes with PRKCZ and WDFY2 in intracellular vesicles (PubMed:17313651). {ECO:0000269|PubMed:17313651}.	Other
Q9P0L0	VAPA	2|3|3	8	2.67	0|0|0	1	26.67	0	16.2011	SUBCELLULAR LOCATION: Endoplasmic reticulum membrane {ECO:0000269|PubMed:10523508, ECO:0000269|PubMed:16143324, ECO:0000269|PubMed:19289470, ECO:0000269|PubMed:25447204, ECO:0000269|PubMed:30741634, ECO:0000269|PubMed:32344433, ECO:0000269|PubMed:33124732}; Single-pass type IV membrane protein {ECO:0000269|PubMed:10523508, ECO:0000269|PubMed:19289470}. Cell membrane {ECO:0000269|PubMed:25447204};…	Nuclear
O95292	VAPB	1|1|0	2	0.67	0|0|0	0	6.67	0.24	13.9665	SUBCELLULAR LOCATION: Endoplasmic reticulum membrane {ECO:0000269|PubMed:32344433, ECO:0000269|PubMed:33124732}; Single-pass type IV membrane protein {ECO:0000250|UniProtKB:Q9P0L0}. Note=Present in mitochondria-associated membranes that are endoplasmic reticulum membrane regions closely apposed to the outer mitochondrial membrane. {ECO:0000269|PubMed:22131369}.	Other
P26640	VARS1	7|7|5	19	6.33	0|0|0	1	63.33	0			Other
Q99536	VAT1	1|2|0	3	1	0|0|0	0.33	10	0.15	8.93855	SUBCELLULAR LOCATION: Cytoplasm. Mitochondrion outer membrane; Peripheral membrane protein. Note=The majority is localized in the cytoplasm and a small amount is associated with mitochondria. {ECO:0000250}.	Other
P18206	VCL	1|0|0	1	0.33	0|0|0	0	3.33	0.24	21.7877	SUBCELLULAR LOCATION: Cell membrane {ECO:0000250|UniProtKB:P12003}; Peripheral membrane protein {ECO:0000250|UniProtKB:P12003}; Cytoplasmic side {ECO:0000250|UniProtKB:P12003}. Cell junction, adherens junction {ECO:0000250|UniProtKB:P12003}. Cell junction, focal adhesion {ECO:0000250|UniProtKB:P12003}. Cytoplasm, cytoskeleton {ECO:0000250|UniProtKB:P85972}. Cell membrane, sarcolemma {ECO:0000250|…	Other
P55072	VCP	5|7|8	20	6.67	0|0|0	1	66.67	0	43.8547	SUBCELLULAR LOCATION: Cytoplasm, cytosol {ECO:0000269|PubMed:15456787}. Endoplasmic reticulum {ECO:0000269|PubMed:15215856}. Nucleus {ECO:0000269|PubMed:23042605, ECO:0000269|PubMed:26842564}. Cytoplasm, Stress granule {ECO:0000269|PubMed:29804830}. Note=Present in the neuronal hyaline inclusion bodies specifically found in motor neurons from amyotrophic lateral sclerosis patients (PubMed:1545678…	Nuclear	0.226
P21796	VDAC1	7|8|12	27	9	0|0|0	1	90	0	29.7486	SUBCELLULAR LOCATION: Mitochondrion outer membrane {ECO:0000269|PubMed:10661876, ECO:0000269|PubMed:31015432, ECO:0000269|PubMed:31206022, ECO:0000269|PubMed:7539795}; Multi-pass membrane protein {ECO:0000269|PubMed:18755977, ECO:0000269|PubMed:18832158, ECO:0000269|PubMed:27641616}. Cell membrane {ECO:0000269|PubMed:25168729, ECO:0000269|PubMed:25296756}; Multi-pass membrane protein {ECO:0000269…	Other
P45880	VDAC2	3|2|7	12	4	0|0|0	1	40	0	35.7542	SUBCELLULAR LOCATION: Mitochondrion outer membrane {ECO:0000269|PubMed:31015432, ECO:0000269|PubMed:7539795}. Membrane {ECO:0000269|PubMed:27641616}. Note=May localize to non-mitochondrial membranes. {ECO:0000269|PubMed:27641616}.	Other
Q9Y277	VDAC3	2|2|5	9	3	0|0|0	1	30	0	31.5642	SUBCELLULAR LOCATION: Mitochondrion outer membrane {ECO:0000250|UniProtKB:P21796}. Membrane {ECO:0000269|PubMed:27641616}. Note=May localize to non-mitochondrial membranes. {ECO:0000269|PubMed:27641616}.	Other	0.248
P08670	VIM	42|48|49	139	46.33	2|1|2	1	27.8	0	75.838	SUBCELLULAR LOCATION: Cytoplasm {ECO:0000269|PubMed:21465480, ECO:0000269|PubMed:29496907}. Cytoplasm, cytoskeleton {ECO:0000269|PubMed:18408015, ECO:0000269|PubMed:29496907}. Nucleus matrix {ECO:0000250|UniProtKB:P31000}. Cell membrane {ECO:0000250|UniProtKB:P20152}.	Nuclear
P98155	VLDLR	0|0|1	1	0.33	0|0|0	0	3.33	0.24	0.977654	SUBCELLULAR LOCATION: Cell membrane {ECO:0000269|PubMed:23701949, ECO:0000269|PubMed:34929721}; Single-pass type I membrane protein. Membrane, clathrin-coated pit; Single-pass type I membrane protein.	Other
Q9H269	VPS16	1|0|0	1	0.33	0|0|0	0	3.33	0.24	0.698324	SUBCELLULAR LOCATION: Late endosome membrane {ECO:0000269|PubMed:17897319}; Peripheral membrane protein {ECO:0000269|PubMed:17897319}; Cytoplasmic side {ECO:0000269|PubMed:17897319}. Lysosome membrane {ECO:0000269|PubMed:17897319, ECO:0000269|PubMed:21802320}; Peripheral membrane protein {ECO:0000269|PubMed:17897319}; Cytoplasmic side {ECO:0000269|PubMed:17897319}. Early endosome {ECO:0000269|Pub…	Other
O75436	VPS26A	0|0|1	1	0.33	0|0|0	0	3.33	0.24	5.58659	SUBCELLULAR LOCATION: Cytoplasm {ECO:0000269|PubMed:15078903}. Endosome membrane {ECO:0000269|PubMed:22431521}; Peripheral membrane protein {ECO:0000250|UniProtKB:P40336}. Early endosome {ECO:0000269|PubMed:15078903, ECO:0000269|PubMed:16190980, ECO:0000269|PubMed:16732284, ECO:0000269|PubMed:20682791}. Note=Localizes to tubular profiles adjacent to endosomes (PubMed:15078903). Predominantly foun…	Other
Q4G0F5	VPS26B	1|0|0	1	0.33	0|0|0	0	3.33	0.24	0.837989	SUBCELLULAR LOCATION: Cytoplasm {ECO:0000250|UniProtKB:Q8C0E2}. Membrane; Peripheral membrane protein {ECO:0000250|UniProtKB:Q8C0E2}. Early endosome {ECO:0000250|UniProtKB:Q8C0E2}. Late endosome {ECO:0000250|UniProtKB:Q8C0E2}. Note=Localizes to early and late endosomal structures (By similarity). {ECO:0000250|UniProtKB:Q8C0E2}.	Other
Q96QK1	VPS35	1|2|6	9	3	0|0|0	0.67	30	0.03	10.4749	SUBCELLULAR LOCATION: Cytoplasm. Membrane; Peripheral membrane protein. Endosome {ECO:0000269|PubMed:15078903, ECO:0000269|PubMed:28892079}. Early endosome {ECO:0000305}. Late endosome {ECO:0000305}. Note=Localizes to tubular profiles adjacent to endosomes. {ECO:0000269|PubMed:15078903}.	Other
O75351	VPS4B	1|0|0	1	0.33	0|0|0	0	3.33	0.24	3.77095	SUBCELLULAR LOCATION: Late endosome membrane {ECO:0000250|UniProtKB:P46467}; Peripheral membrane protein {ECO:0000305}. Note=Membrane-associated in the prevacuolar endosomal compartment. Localized in HIV-1 particles purified from acutely infected cells. {ECO:0000269|PubMed:14505570}.	Other
Q9Y6W5	WASF2	0|1|0	1	0.33	0|0|0	0	3.33	0.24	14.3855	SUBCELLULAR LOCATION: Cytoplasm, cytoskeleton {ECO:0000250}. Cell projection, lamellipodium {ECO:0000250}. Basolateral cell membrane {ECO:0000269|PubMed:30250061}. Note=At the interface between the lamellipodial actin meshwork and the membrane. {ECO:0000250}.	Other
O75083	WDR1	2|0|1	3	1	0|0|0	0.33	10	0.15	12.4302	SUBCELLULAR LOCATION: Cytoplasm {ECO:0000269|PubMed:27994071}. Cytoplasm, cytoskeleton {ECO:0000250|UniProtKB:Q5RKI0}. Cell projection, podosome {ECO:0000269|PubMed:22721921}. Cell junction {ECO:0000269|PubMed:25792565}.	Other
O76024	WFS1	1|0|4	5	1.67	0|0|0	0.33	16.67	0.1	0.139665	SUBCELLULAR LOCATION: Endoplasmic reticulum membrane {ECO:0000305|PubMed:23035048}; Multi-pass membrane protein {ECO:0000255}. Cytoplasmic vesicle, secretory vesicle {ECO:0000269|PubMed:23035048}. Note=Co-localizes with ATP6V1A in the secretory granules in neuroblastoma cell lines. {ECO:0000269|PubMed:23035048}.	Other
O14980	XPO1	3|5|11	19	6.33	0|0|0	1	63.33	0	33.1006	SUBCELLULAR LOCATION: Cytoplasm. Nucleus, nucleoplasm. Nucleus, Cajal body. Nucleus, nucleolus. Note=Located in the nucleoplasm, Cajal bodies and nucleoli. Shuttles between the nucleus/nucleolus and the cytoplasm.	Nuclear
Q9HAV4	XPO5	0|1|0	1	0.33	0|0|0	0	3.33	0.24	18.0168	SUBCELLULAR LOCATION: Nucleus {ECO:0000269|PubMed:11777942}. Cytoplasm {ECO:0000269|PubMed:11777942}. Note=Shuttles between the nucleus and the cytoplasm.	Nuclear
Q9UIA9	XPO7	2|0|2	4	1.33	0|0|0	0.67	13.33	0.06	6.70391	SUBCELLULAR LOCATION: Cytoplasm {ECO:0000269|PubMed:11024021, ECO:0000269|PubMed:22509282}. Nucleus {ECO:0000269|PubMed:11024021}. Note=Shuttles between the nucleus and the cytoplasm. {ECO:0000269|PubMed:11024021}.	Nuclear
O43592	XPOT	0|0|1	1	0.33	0|0|0	0	3.33	0.24	14.1061	SUBCELLULAR LOCATION: Nucleus. Cytoplasm. Note=Nuclear, once bound to tRNA and Ran the complex translocates to the cytoplasm. Shuttles between the nucleus and the cytoplasm.	Nuclear
Q9UBH6	XPR1	3|0|1	4	1.33	0|0|0	0.33	13.33	0.11	0.837989	SUBCELLULAR LOCATION: Cell membrane {ECO:0000269|PubMed:23791524, ECO:0000269|PubMed:31043717}; Multi-pass membrane protein {ECO:0000255}.	Other
P13010	XRCC5	10|12|15	37	12.33	0|0|0	1	123.33	0	59.7765	SUBCELLULAR LOCATION: Nucleus {ECO:0000269|PubMed:22442688, ECO:0000269|PubMed:32103174}. Nucleus, nucleolus {ECO:0000269|PubMed:22002106, ECO:0000269|PubMed:32103174}. Chromosome {ECO:0000269|PubMed:22442688}.	Nuclear
P12956	XRCC6	17|26|24	67	22.33	0|0|0	1	223.33	0	54.1899	SUBCELLULAR LOCATION: Nucleus {ECO:0000269|PubMed:22442688}. Chromosome {ECO:0000269|PubMed:22442688}.	Nuclear
P54577	YARS1	4|4|9	17	5.67	0|0|0	1	56.67	0		SUBCELLULAR LOCATION: Cytoplasm {ECO:0000269|PubMed:16429158, ECO:0000269|PubMed:30304524, ECO:0000305|PubMed:9162081}. Nucleus {ECO:0000269|PubMed:22291016, ECO:0000269|PubMed:25533949}. Note=Cytoplasmic in normal conditions (PubMed:25533949). Resveratrol-binding in response to serum starvation promotes relocalization to the nucleus (PubMed:25533949). {ECO:0000269|PubMed:25533949}.	Nuclear
P67809	YBX1	4|4|7	15	5	0|0|0	1	50	0	62.5698	SUBCELLULAR LOCATION: Cytoplasm {ECO:0000269|PubMed:12604611, ECO:0000269|PubMed:14718551, ECO:0000269|PubMed:15806160}. Nucleus {ECO:0000269|PubMed:12604611, ECO:0000269|PubMed:14718551, ECO:0000269|PubMed:15806160}. Cytoplasmic granule {ECO:0000269|PubMed:17289661, ECO:0000269|PubMed:18335541, ECO:0000269|PubMed:19029303, ECO:0000269|PubMed:25229427}. Secreted {ECO:0000269|PubMed:19483673}. Sec…	Nuclear	0.292
P16989	YBX3	6|4|8	18	6	0|0|0	1	60	0	50.6983	SUBCELLULAR LOCATION: Cytoplasm. Nucleus.	Nuclear
O95070	YIF1A	0|0|1	1	0.33	0|0|0	0	3.33	0.24	0.27933	SUBCELLULAR LOCATION: Endoplasmic reticulum membrane {ECO:0000269|PubMed:15308636}; Multi-pass membrane protein {ECO:0000255}. Golgi apparatus membrane {ECO:0000269|PubMed:15308636, ECO:0000269|PubMed:15990086, ECO:0000269|PubMed:26077767}; Multi-pass membrane protein {ECO:0000255}. Endoplasmic reticulum-Golgi intermediate compartment membrane {ECO:0000269|PubMed:26077767}; Multi-pass membrane pr…	Other
Q5BJH7	YIF1B	0|0|1	1	0.33	0|0|0	0	3.33	0.24	0.27933	SUBCELLULAR LOCATION: Endoplasmic reticulum membrane {ECO:0000269|PubMed:26077767}; Multi-pass membrane protein {ECO:0000255}. Golgi apparatus membrane {ECO:0000269|PubMed:26077767}; Multi-pass membrane protein {ECO:0000255}. Endoplasmic reticulum-Golgi intermediate compartment membrane {ECO:0000269|PubMed:26077767}; Multi-pass membrane protein {ECO:0000255}. Note=Shuttles between the endoplasmic…	Other
Q969M3	YIPF5	0|1|1	2	0.67	0|0|0	0	6.67	0.24	1.25698	SUBCELLULAR LOCATION: Endoplasmic reticulum membrane {ECO:0000250|UniProtKB:Q9EQQ2}; Multi-pass membrane protein. Golgi apparatus, cis-Golgi network membrane {ECO:0000269|PubMed:27999994}; Multi-pass membrane protein. Cytoplasmic vesicle, COPII-coated vesicle {ECO:0000250|UniProtKB:Q5XID0}. Note=Enriched at the endoplasmic reticulum exit sites (By similarity). Incorporated into COPII-coated vesic…	Other
P31946	YWHAB	3|0|0	3	1	0|0|0	0.33	10	0.11	51.3966	SUBCELLULAR LOCATION: Cytoplasm {ECO:0000269|PubMed:17081065}. Melanosome {ECO:0000269|PubMed:17081065}. Note=Identified by mass spectrometry in melanosome fractions from stage I to stage IV.; SUBCELLULAR LOCATION: Vacuole membrane {ECO:0000269|PubMed:11260479}. Note=(Microbial infection) Upon infection with Chlamydia trachomatis, this protein is associated with the pathogen-containing vacuole me…	Other
P62258	YWHAE	2|0|2	4	1.33	0|0|0	0.67	13.33	0.06	62.4302	SUBCELLULAR LOCATION: Nucleus {ECO:0000269|PubMed:12917326, ECO:0000269|PubMed:37599448}. Cytoplasm {ECO:0000269|PubMed:12917326}. Melanosome {ECO:0000269|PubMed:12042314, ECO:0000269|PubMed:17081065}. Note=Identified by mass spectrometry in melanosome fractions from stage I to stage IV. {ECO:0000269|PubMed:12042314, ECO:0000269|PubMed:17081065}.	Nuclear
P61981	YWHAG	3|3|4	10	3.33	0|0|0	1	33.33	0	46.3687	SUBCELLULAR LOCATION: Cytoplasm {ECO:0000250|UniProtKB:P68252}.	Other
P27348	YWHAQ	6|6|4	16	5.33	0|0|0	1	53.33	0	57.2626	SUBCELLULAR LOCATION: Cytoplasm. Note=In neurons, axonally transported to the nerve terminals.	Other
P63104	YWHAZ	1|2|1	4	1.33	0|1|0	0.33	4	0.24	57.2626	SUBCELLULAR LOCATION: Cytoplasm {ECO:0000269|PubMed:17081065}. Melanosome {ECO:0000269|PubMed:17081065}. Note=Located to stage I to stage IV melanosomes. {ECO:0000269|PubMed:17081065}.	Other	0.162
P25490	YY1	0|1|1	2	0.67	0|0|0	0	6.67	0.24	10.6145	SUBCELLULAR LOCATION: Nucleus matrix {ECO:0000269|PubMed:18026119, ECO:0000269|PubMed:23385818, ECO:0000269|PubMed:9493912}. Note=Associated with the nuclear matrix. {ECO:0000269|PubMed:18026119, ECO:0000269|PubMed:23385818, ECO:0000269|PubMed:9493912}.	Nuclear
Q7Z2W4	ZC3HAV1	0|1|0	1	0.33	0|0|0	0	3.33	0.24	29.3296	SUBCELLULAR LOCATION: [Isoform 1]: Cytoplasm {ECO:0000250|UniProtKB:Q8K3Y6}. Nucleus {ECO:0000250|UniProtKB:Q8K3Y6}. Note=Localizes in the cytoplasm at steady state, but shuttles between nucleus and cytoplasm in a XPO1-dependent manner. {ECO:0000250|UniProtKB:Q8K3Y6}.; SUBCELLULAR LOCATION: [Isoform 2]: Cytoplasm {ECO:0000269|PubMed:21102435}.	Nuclear
Q96KR1	ZFR	0|1|1	2	0.67	0|0|0	0	6.67	0.24	35.3352	SUBCELLULAR LOCATION: Nucleus {ECO:0000250}. Cytoplasm {ECO:0000250}. Cytoplasmic granule {ECO:0000250}. Chromosome {ECO:0000250}. Note=Associated with chromosome foci in meiotic cells. Localizes in somatodendritic compartment of primary hippocampal neurons. Colocalizes with STAU2 in several cytosolic RNA granules (By similarity). {ECO:0000250}.	Nuclear
O75844	ZMPSTE24	1|1|1	3	1	0|0|0	0	10	0.24	1.53631	SUBCELLULAR LOCATION: Endoplasmic reticulum membrane {ECO:0000269|PubMed:23539603}; Multi-pass membrane protein {ECO:0000255}. Nucleus inner membrane {ECO:0000269|PubMed:23539603}; Multi-pass membrane protein {ECO:0000255}. Early endosome membrane {ECO:0000269|PubMed:35283811}; Multi-pass membrane protein {ECO:0000255}. Late endosome membrane {ECO:0000269|PubMed:35283811}; Multi-pass membrane pro…	Nuclear
Q5BKZ1	ZNF326	1|0|1	2	0.67	0|0|0	0	6.67	0.24	26.9553	SUBCELLULAR LOCATION: Nucleus matrix {ECO:0000250}.	Nuclear
Q9C0D4	ZNF518B	0|1|0	1	0.33	0|0|0	0	3.33	0.24		SUBCELLULAR LOCATION: Nucleus {ECO:0000250|UniProtKB:B2RRE4}.	Nuclear
Q15942	ZYX	0|1|1	2	0.67	0|0|0	0	6.67	0.24	25.2793	SUBCELLULAR LOCATION: Cytoplasm. Cytoplasm, cytoskeleton. Nucleus. Cell junction, focal adhesion. Note=Associates with the actin cytoskeleton near the adhesion plaques. Enters the nucleus in the presence of HESX1.	Nuclear
O00370		0|1|0	1	0.33	0|0|0	0	3.33	0.24			Other
P00761		8|14|11	33	11	3|3|0	1	5.5	0			Other
