# Supplementary material for: Eukaryotic Initiation Factor 3F (eIF3F) Regulates the IRES-Mediated Translation of Bcl-xL via Its Interaction with Programmed Cell Death 4 (PDCD4) Protein
Source: Int J Mol Sci. 2026 Apr 29;27(9):3955. doi: 10.3390/ijms27093955 (PMC13163806; doi:10.3390/ijms27093955)
Supplement: Supplementary file 1 [file ijms-27-03955-s001.zip › Supplemental Table 4_Bgal Cat_for Fig 5.xlsx]

## Sheet: bGAL-CAT
REP -1		siC	siPDCD4	si3F	siC PBIC	siPDCD4 PBIC	si3F PBIC	siC PBcl-xL	siPDCD4 PBcl-xL	si3F PBclx-L		REP -1	siC PBIC	si3G PBIC	siC PBcl-xL	si3G PBcl-xL
b-GAL (ng/ml)		1.91745e-06	1.06478e-05	1.0548e-05	3.46301e-05	0.000121812	5.49751e-05	9.40806e-05	3.32592e-05	1.14226e-05		b-GAL	3.25711e-05	4.8706e-05	4.53647e-05	6.05455e-05
CAT (ng/ml)		0.00436962	0.00462691	0	0.00591372	0.045098	0.00797403	0.0320535	0.0343964	0.0367415		CAT	0.00914389	0.0136643	0.0127203	0.0189733
ratio (CAT/b-GAL)		2278.87	434.543	0	170.768	370.226	145.048	340.703	1034.19	3216.58		ratio (CAT/b-GAL)	280.736	280.547	280.401	313.374
sample/ctrl		1	0.190684	0	1	2.168	0.849386	1.99512	6.05612	18.8359		sample/ctrl	1	0.999326	0.998804	1.11626
												REP -2	siC PBIC	si3G PBIC	siC PBcl-xL	si3G PBcl-xL
REP -2		siC	siPDCD4	si3F	siC PBIC	siPDCD4 PBIC	si3F PBIC	siC PBcl-xL	siPDCD4 PBcl-xL	si3F PBclx-L
												b-GAL	2.25854e-05	2.63117e-05	3.71351e-05	5.17914e-05
b-GAL (ng/ml)		1.73023e-06	1.56283e-05	1.415e-05	0.000101611	2.48062e-05	2.89293e-05	5.80328e-05	1.48345e-05	1.25438e-05
												CAT	0.0491656	0.0338688	0.0708687	0.0272012
CAT (ng/ml)		0.0045613	0.00497671	0.00487284	0.00653557	0.00560004	0.00570396	0.0103882	0.0109096	0.0142515
												ratio (CAT/b-GAL)	2176.87	1287.21	1908.4	525.206
ratio (CAT/b-GAL)		2636.24	318.441	344.37	64.3195	225.752	197.169	179.006	735.423	1136.14
												sample/ctrl	1	0.591314	0.876672	0.241266
sample/ctrl		1	0.120794	0.130629	1	3.50985	3.06546	2.78307	11.4339	17.664
												REP -3	siC PBIC	si3G PBIC	siC PBcl-xL	si3G PBcl-xL
REP -3		siC	siPDCD4	si3F	siC PBIC	siPDCD4 PBIC	si3F PBIC	siC PBcl-xL	siPDCD4 PBcl-xL	si3F PBclx-L		b-GAL	2.04569e-05	4.29298e-05	3.22233e-05	5.72859e-05
b-GAL (ng/ml)		1.89162e-06	1.09111e-05	1.41461e-05	0.000153321	1.75155e-05	4.45047e-05	0.00059457	0.000186043	5.18555e-05		CAT	0.00773692	0.0109299	0.0114948	0.0199254
CAT (ng/ml)		0.00317768	0.00346754	0.00339506	0.00455597	0.00390263	0.00397519	0.0072507	0.00761594	0.00995961		ratio (CAT/b-GAL)	378.205	254.6	356.724	347.824
ratio (CAT/b-GAL)		1679.87	317.799	240	29.7153	222.81	89.3206	12.1949	40.9365	192.065		sample/ctrl	1	0.673178	0.943201	0.919669
sample/ctrl		1	0.189181	0.142868	1	7.49814	3.00587	0.410389	1.37762	6.46349
