# Supplementary material for: Eukaryotic Initiation Factor 3F (eIF3F) Regulates the IRES-Mediated Translation of Bcl-xL via Its Interaction with Programmed Cell Death 4 (PDCD4) Protein
Source: Int J Mol Sci. 2026 Apr 29;27(9):3955. doi: 10.3390/ijms27093955 (PMC13163806; doi:10.3390/ijms27093955)
Supplement: Supplementary file 1 [file ijms-27-03955-s001.zip › Supplemental Table 5_Luciferase assay_Bicistronic.xlsx]

## Sheet: Final
					Blank (Cells only)	siC - cRPV	sieIF3F - cRPV	siPDCD4 - cRPV	siC - HCV	sieIF3F - HCV	siPDCD4 - HCV			Blank (Cells only)	siC - CRPV	siPDCD4 - CRPV	sieIF3F - CRPV	siC - HCV	siPDCD4 - HCV	sieIF3F - HCV			Blank (Cells only)	siC - cRPV	siPDCD4 - cRPV	sieIF3F - cRPV	siC - HCV	siPDCD4- HCV	sieIF3F- HCV
			Fluc		2848	15498	6132	4958	2854	2280	1645	Fluc		3536	3093	1104	1756	2516	1680	1777	Fluc		6536	3727	2436	4250	4329	4866	3985
					1626	8083	7485	4211	3385	740	3210			3260	3951	2773	1810	4196	3748	2365			4980	6212	5913	9386	5408	2579	789
			Average		2237	11790.5	6808.5	4584.5	3119.5	1510	2427.5	Average		3398	3522	1938.5	1783	3356	2714	2071	Average		5758	4969.5	4174.5	6818	4868.5	3722.5	2387
			sample/cells only			5.27068	3.04359	2.0494	1.3945	0.675011	1.08516	sample/cells only			1.03649	0.570483	0.52472	0.98764	0.798705	0.609476	sample/cells only			0.86306	0.724991	1.18409	0.845519	0.646492	0.414554
			Rluc		1673	5119	5198	2128	3943	2336	3738	Rluc		3119	4544	3549	2243	4817	5727	6134	Rluc		1358	2959	4569	2669	5802	992	2740
					2600	4265	2116	4659	4263	6438	4723			7220	3934		2621	4144	6226	5932			4806	4296	3143	1626	4720	2626	2445
			Average		2136.5	4692	3657	3393.5	4103	4387	4230.5	Average		5169.5	4239	3549	2432	4480.5	5976.5	6033	Average		3082	3627.5	3856	2147.5	5261	1809	2592.5
						2.19612	1.71168	1.58835	1.92043	2.05336	1.98011				0.820002	0.686527	0.470452	0.866718	1.15611	1.16704				1.177	1.25114	0.696788	1.70701	0.586957	0.841175
			rLuc/Fluc			0.416667	0.562389	0.775031	1.37714	3.04196	1.82472	rLuc/Fluc			0.791132	1.20341	0.896576	0.877565	1.44748	1.91482	rLuc/Fluc			1.36375	1.72572	0.588458	2.01889	0.90791	2.02911
							1.34973	1.86007		2.20889	1.325				1	1.52113	1.13328	1	1.64942	2.18197				1	1.26543	0.431501	1	0.665747	1.48789
			BR1									BR2									BR3
